# Supplementary material for: Lutetium ultraphosphate
Source: Acta Crystallogr Sect E Struct Rep Online. 2008 May 10;64(Pt 6):i33. doi: 10.1107/S1600536808013032 (PMC2961625; doi:10.1107/S1600536808013032)
Supplement: Supplementary file 1 [file e-64-00i33-sup1.cif]

##############################################################################
###                                                                        ###
###        Electronic paper (Acta Crystallographica Section E)             ###
###                                                                        ###
##############################################################################
#                                                                            #
# This CIF contains the data in a paper accepted for publication in Acta     #
# Crystallographica Section E. It conforms to the requirements of Notes      #
# for Authors for Section E, and has been peer reviewed under the auspices   #
# of the IUCr Commission on Journals.                                        #
#                                                                            #
# Full details of the Crystallographic Information File format               #
# are given in the paper "The Crystallographic Information File (CIF):       #
# a New Standard Archive File for Crystallography" by S. R. Hall, F. H.      #
# Allen and I. D. Brown [Acta Cryst. (1991), A47, 655-685].                  #
#                                                                            #
# The current version of the core CIF dictionary is obtainable from          #
# ftp://ftp.iucr.org/pub/cif_core.dic. The current version number is 2.4.    #
#                                                                            #
# Software is freely available for graphical display of the structure(s) in  #
# this CIF.  For information consult the CIF home page http://www.iucr.org/  #
# cif/home.html                                                              #
#                                                                            #
# This file may be used for bona fide research purposes within the           #
# scientific community so long as proper attribution is given to the journal # 
# article from which it was obtained.                                        #
#                                                                            #
##############################################################################
                                             
data_I
_audit_creation_method     SHELXL-97
_chemical_name_systematic
;
lutetium ultraphosphate
;
_chemical_name_common     ?
_chemical_formula_moiety     'Lu O14 P5'
_chemical_formula_sum     'Lu O14 P5'
_chemical_formula_iupac     'Lu P5 O14'
_chemical_formula_weight     553.82
_chemical_melting_point     ?
_symmetry_cell_setting     monoclinic
_symmetry_space_group_name_H-M     'C 2/c'
_symmetry_space_group_name_Hall     '-C 2yc'
loop_
    _symmetry_equiv_pos_as_xyz
    'x, y, z'
    '-x, y, -z+1/2'
    'x+1/2, y+1/2, z'
    '-x+1/2, y+1/2, -z+1/2'
    '-x, -y, -z'
    'x, -y, z-1/2'
    '-x+1/2, -y+1/2, -z'
    'x+1/2, -y+1/2, z-1/2'
_cell_length_a     12.8128(14)
_cell_length_b     12.6821(13)
_cell_length_c     12.3330(13)
_cell_angle_alpha     90.00
_cell_angle_beta     91.295(3)
_cell_angle_gamma     90.00
_cell_volume     2003.5(4)
_cell_formula_units_Z     8
_cell_measurement_reflns_used     7043
_cell_measurement_theta_min     2.25
_cell_measurement_theta_max     29.95
_cell_measurement_temperature     298(2)
_exptl_crystal_description     prism
_exptl_crystal_colour     colorless
_exptl_crystal_size_max     0.20
_exptl_crystal_size_mid     0.19
_exptl_crystal_size_min     0.18
_exptl_crystal_density_diffrn     3.672
_exptl_crystal_density_meas     ?
_exptl_crystal_density_method     'not measured'
_exptl_crystal_F_000     2064
_exptl_absorpt_coefficient_mu     10.743
_exptl_absorpt_correction_type     multi-scan
_exptl_absorpt_process_details     '(SADABS; Sheldrick, 1996)'
_exptl_absorpt_correction_T_min     0.121
_exptl_absorpt_correction_T_max     0.145
_exptl_special_details
;
;
_diffrn_ambient_temperature     298(2)
_diffrn_radiation_type     MoK\a
_diffrn_radiation_wavelength     0.71073
_diffrn_radiation_monochromator     graphite
_diffrn_measurement_device_type     'Enraf--Nonius CAD-4'
_diffrn_measurement_method     \w/2\q
_diffrn_detector_area_resol_mean     ?
_diffrn_reflns_number     10422
_diffrn_reflns_av_R_equivalents     0.0310
_diffrn_reflns_av_sigmaI/netI     0.0225
_diffrn_reflns_theta_min     2.26
_diffrn_reflns_theta_max     29.99
_diffrn_reflns_theta_full     29.99
_diffrn_measured_fraction_theta_max     0.995
_diffrn_measured_fraction_theta_full     0.995
_diffrn_reflns_limit_h_min     -17
_diffrn_reflns_limit_h_max     18
_diffrn_reflns_limit_k_min     -17
_diffrn_reflns_limit_k_max     17
_diffrn_reflns_limit_l_min     -17
_diffrn_reflns_limit_l_max     17
_diffrn_standards_number     2
_diffrn_standards_interval_count     150
_diffrn_standards_interval_time     120
_diffrn_standards_decay_%     2
_refine_special_details
;
Refinement of <i>F</i>^2^ against ALL reflections. The weighted <i>R</i>-factor
<i>wR</i> and goodness of fit <i>S</i> are based on <i>F</i>^2^, conventional
<i>R</i>-factors <i>R</i> are based on <i>F</i>, with <i>F</i> set to zero for
negative <i>F</i>^2^. The threshold expression of <i>F</i>^2^ >
\s(<i>F</i>^2^) is used only for calculating <i>R</i>-factors(gt) <i>etc</i>.
and is not relevant to the choice of reflections for refinement.
<i>R</i>-factors based on <i>F</i>^2^ are statistically about twice as large
as those based on <i>F</i>, and <i>R</i>- factors based on ALL data will be
even larger.
;
_reflns_number_total     2912
_reflns_number_gt     2734
_reflns_threshold_expression     I>2\s(I)
_refine_ls_structure_factor_coef     Fsqd
_refine_ls_matrix_type     full
_refine_ls_R_factor_all     0.0202
_refine_ls_R_factor_gt     0.0190
_refine_ls_wR_factor_gt     0.0496
_refine_ls_wR_factor_ref     0.0501
_refine_ls_goodness_of_fit_ref     1.083
_refine_ls_restrained_S_all     1.083
_refine_ls_number_reflns     2912
_refine_ls_number_parameters     183
_refine_ls_number_restraints     0
_refine_ls_hydrogen_treatment     .
_refine_ls_weighting_scheme     calc
_refine_ls_weighting_details
          'calc w=1/[\s^2^(Fo^2^)+(0.028P)^2^+3.0307P] where P=(Fo^2^+2Fc^2^)/3'
_atom_sites_solution_hydrogens     .
_atom_sites_solution_primary     direct
_atom_sites_solution_secondary     difmap
_refine_ls_shift/su_max     0.003
_refine_ls_shift/su_mean     0.000
_refine_diff_density_max     1.337
_refine_diff_density_min     -0.979
_refine_ls_extinction_method     'SHELXL97 (Sheldrick, 2008)'
_refine_ls_extinction_coef     0.00637(11)
_refine_ls_extinction_expression
                                    Fc^*^=kFc[1+0.001xFc^2^\l^3^/sin(2\q)]^-1/4^
loop_
    _atom_type_symbol
    _atom_type_description
    _atom_type_scat_dispersion_real
    _atom_type_scat_dispersion_imag
    _atom_type_scat_source
    O O 0.0106 0.0060 'International Tables Vol C Tables 4.2.6.8 and 6.1.1.4'
    P P 0.1023 0.0942 'International Tables Vol C Tables 4.2.6.8 and 6.1.1.4'
    Lu Lu -0.4720 5.8584 'International Tables Vol C Tables 4.2.6.8 and 6.1.1.4'
_computing_data_collection
;
CAD-4 EXPRESS (Duisenberg, 1992; Enraf--Nonius, 1994;
Mac\'i\<cek & Yordanov, 1992)
;
_computing_cell_refinement
;
CAD-4 EXPRESS (Duisenberg, 1992; Enraf--Nonius, 1994;
Mac\'i\<cek & Yordanov, 1992)'
;
_computing_data_reduction     'XCAD4 (Harms & Wocadlo, 1995)'
_computing_structure_solution     'SHELXS97 (Sheldrick, 2008)'
_computing_structure_refinement     'SHELXL97 (Sheldrick, 2008)'
_computing_molecular_graphics     'DIAMOND (Brandenburg, 2001)'
_computing_publication_material     'SHELXL97 (Sheldrick, 2008)'
loop_
    _atom_site_type_symbol
    _atom_site_label
    _atom_site_fract_x
    _atom_site_fract_y
    _atom_site_fract_z
    _atom_site_U_iso_or_equiv
    _atom_site_adp_type
    _atom_site_calc_flag
    _atom_site_refinement_flags
    _atom_site_occupancy
    _atom_site_disorder_assembly
    _atom_site_disorder_group
    Lu Lu1 1.0000 1.019590(11) 0.7500 0.00946(6) Uani d S 1 . .
    Lu Lu2 1.0000 0.469251(11) 0.7500 0.00947(6) Uani d S 1 . .
    P P1 1.18263(5) 0.63687(5) 0.89095(5) 0.01020(13) Uani d . 1 . .
    P P2 0.97504(5) 0.65029(5) 0.96672(5) 0.01037(13) Uani d . 1 . .
    P P3 0.85012(5) 0.83192(5) 0.89783(5) 0.01042(13) Uani d . 1 . .
    P P4 0.85469(5) 0.96507(5) 0.50182(6) 0.01080(14) Uani d . 1 . .
    P P5 1.17542(6) 1.24856(5) 0.76032(6) 0.01017(14) Uani d . 1 . .
    O O1 1.15332(15) 0.54741(15) 0.82204(16) 0.0131(4) Uani d . 1 . .
    O O2 1.24259(17) 0.72754(16) 0.83475(17) 0.0131(4) Uani d . 1 . .
    O O3 1.09081(14) 0.69824(15) 0.94396(15) 0.0120(3) Uani d . 1 . .
    O O4 1.24970(13) 0.60463(17) 0.99342(13) 0.0121(4) Uani d . 1 . .
    O O5 0.97503(15) 0.59905(15) 1.07328(15) 0.0137(4) Uani d . 1 . .
    O O6 0.93961(15) 0.59620(15) 0.86627(15) 0.0132(4) Uani d . 1 . .
    O O7 0.91291(17) 0.75979(14) 0.97911(18) 0.0114(4) Uani d . 1 . .
    O O8 0.90954(15) 0.87184(15) 0.80717(15) 0.0132(4) Uani d . 1 . .
    O O9 0.75333(18) 0.76371(15) 0.86473(18) 0.0128(4) Uani d . 1 . .
    O O10 0.80606(15) 0.91824(14) 0.97493(15) 0.0123(4) Uani d . 1 . .
    O O11 0.88893(16) 0.96091(15) 0.61582(16) 0.0139(4) Uani d . 1 . .
    O O12 0.92416(15) 1.06579(15) 0.91286(15) 0.0135(4) Uani d . 1 . .
    O O13 1.12590(16) 0.34943(15) 0.73083(16) 0.0142(4) Uani d . 1 . .
    O O14 1.11367(16) 1.15411(15) 0.78473(16) 0.0147(4) Uani d . 1 . .
loop_
    _atom_site_aniso_label
    _atom_site_aniso_U_11
    _atom_site_aniso_U_22
    _atom_site_aniso_U_33
    _atom_site_aniso_U_12
    _atom_site_aniso_U_13
    _atom_site_aniso_U_23
    Lu1 0.00912(9) 0.00934(9) 0.00992(9) 0.000 -0.00025(6) 0.000
    Lu2 0.00918(9) 0.00909(8) 0.01011(9) 0.000 -0.00038(6) 0.000
    P1 0.0100(3) 0.0094(3) 0.0112(3) 0.0001(2) -0.0002(2) 0.0002(2)
    P2 0.0100(3) 0.0099(3) 0.0112(3) 0.0004(2) 0.0001(2) 0.0002(2)
    P3 0.0103(3) 0.0097(3) 0.0112(3) -0.0001(2) -0.0002(2) 0.0000(2)
    P4 0.0108(3) 0.0097(3) 0.0119(3) -0.0006(2) -0.0003(2) 0.0001(2)
    P5 0.0094(3) 0.0099(3) 0.0112(3) -0.0002(2) -0.0004(3) -0.0006(2)
    O1 0.0125(9) 0.0125(8) 0.0143(9) -0.0011(7) 0.0008(7) -0.0012(7)
    O2 0.0142(10) 0.0108(8) 0.0144(9) -0.0013(7) 0.0030(7) 0.0002(7)
    O3 0.0099(8) 0.0113(8) 0.0149(9) 0.0002(7) 0.0013(7) -0.0004(7)
    O4 0.0115(10) 0.0129(9) 0.0118(9) 0.0024(6) -0.0014(7) -0.0003(6)
    O5 0.0148(9) 0.0127(8) 0.0135(9) 0.0004(7) -0.0001(7) 0.0015(7)
    O6 0.0132(9) 0.0135(8) 0.0129(9) 0.0018(7) -0.0009(7) -0.0010(7)
    O7 0.0107(10) 0.0119(8) 0.0116(9) 0.0017(6) -0.0008(7) -0.0007(6)
    O8 0.0153(9) 0.0122(8) 0.0122(8) -0.0023(7) 0.0012(7) -0.0001(7)
    O9 0.0119(10) 0.0136(8) 0.0129(10) -0.0016(7) -0.0012(8) 0.0000(7)
    O10 0.0123(9) 0.0098(8) 0.0150(9) 0.0007(7) 0.0013(7) -0.0012(7)
    O11 0.0150(10) 0.0142(8) 0.0125(9) -0.0020(7) -0.0014(7) 0.0002(7)
    O12 0.0143(9) 0.0129(8) 0.0135(9) -0.0007(7) 0.0013(7) 0.0002(7)
    O13 0.0148(9) 0.0137(8) 0.0142(9) 0.0028(7) -0.0001(7) 0.0002(7)
    O14 0.0156(9) 0.0131(8) 0.0151(9) -0.0044(7) -0.0009(7) 0.0002(7)
_geom_special_details
;
All e.s.d.'s (except the e.s.d. in the dihedral angle between two l.s. planes)
are estimated using the full covariance matrix. The cell e.s.d.'s are taken
into account individually in the estimation of e.s.d.'s in distances, angles
and torsion angles; correlations between e.s.d.'s in cell parameters are only
used when they are defined by crystal symmetry. An approximate (isotropic)
treatment of cell e.s.d.'s is used for estimating e.s.d.'s involving l.s.
planes.
;
loop_
    _geom_bond_atom_site_label_1
    _geom_bond_atom_site_label_2
    _geom_bond_site_symmetry_2
    _geom_bond_distance
    _geom_bond_publ_flag
    Lu1 O14 . 2.2775(19) ?
    Lu1 O14 2_756 2.2775(19) ?
    Lu1 O11 . 2.283(2) ?
    Lu1 O11 2_756 2.283(2) ?
    Lu1 O8 . 2.3213(19) ?
    Lu1 O8 2_756 2.3213(19) ?
    Lu1 O12 . 2.3260(19) ?
    Lu1 O12 2_756 2.3260(19) ?
    Lu2 O13 2_756 2.2326(19) ?
    Lu2 O13 . 2.2326(19) ?
    Lu2 O6 . 2.3016(19) ?
    Lu2 O6 2_756 2.3016(19) ?
    Lu2 O1 . 2.356(2) ?
    Lu2 O1 2_756 2.356(2) ?
    Lu2 O5 6_565 2.3604(19) ?
    Lu2 O5 5_767 2.3604(19) ?
    P1 O1 . 1.462(2) ?
    P1 O2 . 1.555(2) ?
    P1 O3 . 1.5659(19) ?
    P1 O4 . 1.5665(18) ?
    P2 O5 . 1.466(2) ?
    P2 O6 . 1.479(2) ?
    P2 O7 . 1.6097(19) ?
    P2 O3 . 1.633(2) ?
    P3 O8 . 1.458(2) ?
    P3 O9 . 1.559(2) ?
    P3 O10 . 1.5638(19) ?
    P3 O7 . 1.566(2) ?
    P4 O11 . 1.464(2) ?
    P4 O12 6_575 1.481(2) ?
    P4 O4 8_465 1.6111(19) ?
    P4 O10 6_575 1.637(2) ?
    P5 O13 1_565 1.470(2) ?
    P5 O14 . 1.470(2) ?
    P5 O2 4_756 1.614(2) ?
    P5 O9 3 1.623(2) ?
    O2 P5 4_746 1.614(2) ?
    O4 P4 8_566 1.6111(19) ?
    O5 Lu2 5_767 2.3604(19) ?
    O9 P5 3_445 1.623(2) ?
    O10 P4 6_576 1.637(2) ?
    O12 P4 6_576 1.481(2) ?
    O13 P5 1_545 1.470(2) ?
loop_
    _geom_angle_atom_site_label_1
    _geom_angle_atom_site_label_2
    _geom_angle_atom_site_label_3
    _geom_angle_site_symmetry_1
    _geom_angle_site_symmetry_3
    _geom_angle
    _geom_angle_publ_flag
    O14 Lu1 O14 . 2_756 82.98(10) ?
    O14 Lu1 O11 . . 140.00(7) ?
    O14 Lu1 O11 2_756 . 73.88(7) ?
    O14 Lu1 O11 . 2_756 73.88(7) ?
    O14 Lu1 O11 2_756 2_756 140.00(7) ?
    O11 Lu1 O11 . 2_756 141.95(10) ?
    O14 Lu1 O8 . . 150.35(7) ?
    O14 Lu1 O8 2_756 . 109.89(7) ?
    O11 Lu1 O8 . . 69.49(7) ?
    O11 Lu1 O8 2_756 . 79.86(7) ?
    O14 Lu1 O8 . 2_756 109.89(7) ?
    O14 Lu1 O8 2_756 2_756 150.35(7) ?
    O11 Lu1 O8 . 2_756 79.86(7) ?
    O11 Lu1 O8 2_756 2_756 69.49(7) ?
    O8 Lu1 O8 . 2_756 72.36(10) ?
    O14 Lu1 O12 . . 85.80(7) ?
    O14 Lu1 O12 2_756 . 72.29(7) ?
    O11 Lu1 O12 . . 116.25(7) ?
    O11 Lu1 O12 2_756 . 73.85(7) ?
    O8 Lu1 O12 . . 73.73(7) ?
    O8 Lu1 O12 2_756 . 133.38(7) ?
    O14 Lu1 O12 . 2_756 72.29(7) ?
    O14 Lu1 O12 2_756 2_756 85.80(7) ?
    O11 Lu1 O12 . 2_756 73.85(7) ?
    O11 Lu1 O12 2_756 2_756 116.25(7) ?
    O8 Lu1 O12 . 2_756 133.38(7) ?
    O8 Lu1 O12 2_756 2_756 73.73(7) ?
    O12 Lu1 O12 . 2_756 150.82(9) ?
    O13 Lu2 O13 2_756 . 94.22(10) ?
    O13 Lu2 O6 2_756 . 98.99(7) ?
    O13 Lu2 O6 . . 142.75(7) ?
    O13 Lu2 O6 2_756 2_756 142.75(7) ?
    O13 Lu2 O6 . 2_756 98.99(7) ?
    O6 Lu2 O6 . 2_756 91.22(10) ?
    O13 Lu2 O1 2_756 . 147.63(7) ?
    O13 Lu2 O1 . . 74.22(7) ?
    O6 Lu2 O1 . . 76.11(7) ?
    O6 Lu2 O1 2_756 . 69.60(7) ?
    O13 Lu2 O1 2_756 2_756 74.22(7) ?
    O13 Lu2 O1 . 2_756 147.63(7) ?
    O6 Lu2 O1 . 2_756 69.60(7) ?
    O6 Lu2 O1 2_756 2_756 76.11(7) ?
    O1 Lu2 O1 . 2_756 130.25(10) ?
    O13 Lu2 O5 2_756 6_565 76.40(7) ?
    O13 Lu2 O5 . 6_565 74.67(7) ?
    O6 Lu2 O5 . 6_565 142.33(7) ?
    O6 Lu2 O5 2_756 6_565 73.85(7) ?
    O1 Lu2 O5 . 6_565 126.65(7) ?
    O1 Lu2 O5 2_756 6_565 73.25(7) ?
    O13 Lu2 O5 2_756 5_767 74.67(7) ?
    O13 Lu2 O5 . 5_767 76.40(7) ?
    O6 Lu2 O5 . 5_767 73.85(7) ?
    O6 Lu2 O5 2_756 5_767 142.33(7) ?
    O1 Lu2 O5 . 5_767 73.25(7) ?
    O1 Lu2 O5 2_756 5_767 126.65(7) ?
    O5 Lu2 O5 6_565 5_767 136.94(9) ?
    O1 P1 O2 . . 115.98(12) ?
    O1 P1 O3 . . 116.30(11) ?
    O2 P1 O3 . . 101.66(11) ?
    O1 P1 O4 . . 113.30(12) ?
    O2 P1 O4 . . 106.56(12) ?
    O3 P1 O4 . . 101.33(10) ?
    O5 P2 O6 . . 122.63(12) ?
    O5 P2 O7 . . 106.70(11) ?
    O6 P2 O7 . . 109.67(11) ?
    O5 P2 O3 . . 109.73(11) ?
    O6 P2 O3 . . 106.95(11) ?
    O7 P2 O3 . . 98.52(11) ?
    O8 P3 O9 . . 114.72(12) ?
    O8 P3 O10 . . 115.17(11) ?
    O9 P3 O10 . . 104.58(12) ?
    O8 P3 O7 . . 115.10(12) ?
    O9 P3 O7 . . 103.75(11) ?
    O10 P3 O7 . . 101.94(11) ?
    O11 P4 O12 . 6_575 121.99(12) ?
    O11 P4 O4 . 8_465 105.88(11) ?
    O12 P4 O4 6_575 8_465 108.80(11) ?
    O11 P4 O10 . 6_575 109.37(11) ?
    O12 P4 O10 6_575 6_575 108.74(11) ?
    O4 P4 O10 8_465 6_575 99.76(11) ?
    O13 P5 O14 1_565 . 121.90(13) ?
    O13 P5 O2 1_565 4_756 104.38(11) ?
    O14 P5 O2 . 4_756 112.10(11) ?
    O13 P5 O9 1_565 3 110.34(11) ?
    O14 P5 O9 . 3 104.96(11) ?
    O2 P5 O9 4_756 3 101.37(12) ?
    P1 O1 Lu2 . . 138.32(12) ?
    P1 O2 P5 . 4_746 141.48(14) ?
    P1 O3 P2 . . 125.49(12) ?
    P1 O4 P4 . 8_566 129.58(12) ?
    P2 O5 Lu2 . 5_767 170.97(13) ?
    P2 O6 Lu2 . . 138.19(12) ?
    P3 O7 P2 . . 133.72(14) ?
    P3 O8 Lu1 . . 141.86(12) ?
    P3 O9 P5 . 3_445 138.16(14) ?
    P3 O10 P4 . 6_576 127.96(13) ?
    P4 O11 Lu1 . . 148.50(12) ?
    P4 O12 Lu1 6_576 . 147.46(12) ?
    P5 O13 Lu2 1_545 . 151.04(13) ?
    P5 O14 Lu1 . . 156.41(13) ?
data_global
_journal_date_recd_electronic     2008-04-01
_journal_date_accepted     2008-05-02
_journal_name_full     'Acta Crystallographica, Section E'
_journal_year     2008
_journal_volume     64
_journal_issue      6
_journal_page_first     i33
_journal_page_last     i33
_journal_paper_category     QI
_journal_coeditor_code     BR2072
_publ_contact_author_name     'Professor FERID Mokhtar'
_publ_contact_author_address
;
Unit\'e de Recherches de Mat\'eriaux de Terres Rares,
Centre National de Recherches en Sciences des Mat\'eriaux,
BP 95 Hammam-Lif, 2050, Tunisie.
;
_publ_contact_author_email     mokhtar.ferid@inrst.rnrt.tn
_publ_contact_author_fax     '(216) 71 43 09 34'
_publ_contact_author_phone     '(216) 71 43 04 70'
_publ_section_title
;
Lutetium ultraphosphate
;
loop_
    _publ_author_name
    _publ_author_address
    'Horchani-Naifer, Karima'
;
Unit\'e de Recherches de Mat\'eriaux de Terres Rares,
Centre National de Recherches en Sciences des Mat\'eriaux,
BP 95 Hammam-Lif, 2050,
Tunisia
;
    "F\'erid, Mokhtar"
;
Unit\'e de Recherches de Mat\'eriaux de Terres Rares,
Centre National de Recherches en Sciences des Mat\'eriaux,
BP 95 Hammam-Lif, 2050,
Tunisia
;
