# Supplementary material for: Lutetium ultraphosphate
Source: Acta Crystallogr Sect E Struct Rep Online. 2008 May 10;64(Pt 6):i33. doi: 10.1107/S1600536808013032 (PMC2961625; doi:10.1107/S1600536808013032)
Supplement: Supplementary file 2 [file e-64-00i33-Isup2.hkl]

#
# h,k,l, Fc-squared, Fo-squared, sigma(Fo-squared) and status flag
#
data_I
_shelx_title '    u14 in C 2/c'
_shelx_refln_list_code          4
_shelx_F_calc_maximum      696.31
_exptl_crystal_F_000      2064.00
_reflns_d_resolution_high  0.7110
 
loop_
 _symmetry_equiv_pos_as_xyz
 'x, y, z'
 '-x, y, -z+1/2'
 'x+1/2, y+1/2, z'
 '-x+1/2, y+1/2, -z+1/2'
 '-x, -y, -z'
 'x, -y, z-1/2'
 '-x+1/2, -y+1/2, -z'
 'x+1/2, -y+1/2, z-1/2'
 
_cell_length_a    12.8128
_cell_length_b    12.6821
_cell_length_c    12.3330
_cell_angle_alpha  90.000
_cell_angle_beta   91.295
_cell_angle_gamma  90.000
 
_shelx_F_squared_multiplier     1.000
 
loop_
 _refln_index_h
 _refln_index_k
 _refln_index_l
 _refln_F_squared_calc
 _refln_F_squared_meas
 _refln_F_squared_sigma
 _refln_observed_status
   2   0   0   186269.81   224723.33   1576.54 o
   4   0   0    81654.28    87061.59    751.41 o
   6   0   0   235836.05   245272.28   1455.49 o
   8   0   0   178415.88   189930.97   6188.54 o
  10   0   0    68111.35    68367.91    643.87 o
  12   0   0   166787.86   169731.03   2507.32 o
  14   0   0    33803.59    35899.53    948.95 o
  16   0   0    42389.71    42215.62   1552.61 o
  18   0   0     9676.21     9716.27    797.69 o
   1   1   0      243.36      624.79     46.34 o
   3   1   0    34975.46    39560.08    804.08 o
   5   1   0    25521.68    29409.58    879.72 o
   7   1   0      223.42      243.91     35.63 o
   9   1   0     1281.94     1268.29     71.42 o
  11   1   0      677.99      672.11     82.87 o
  13   1   0     3773.25     3762.62    195.89 o
  15   1   0     1387.66     1330.02    139.95 o
  17   1   0     1286.60     1282.14    296.32 o
   0   2   0   128636.49   144042.63   4025.92 o
   2   2   0   357531.56   387451.00  10287.15 o
   4   2   0   139695.61   153340.30   3936.40 o
   6   2   0   214280.03   228344.31   4521.03 o
   8   2   0   141143.94   143851.52   1931.98 o
  10   2   0    85924.22    88419.31   1468.53 o
  12   2   0    36543.59    37650.99    892.67 o
  14   2   0   107853.45   113977.23   2554.90 o
  16   2   0    37700.57    41391.07    960.13 o
   1   3   0    35307.98    39388.11    865.05 o
   3   3   0     4711.28     5267.85     90.97 o
   5   3   0     9790.55     9855.13    225.32 o
   7   3   0      205.00      165.16     35.30 o
   9   3   0      913.87      774.47     62.40 o
  11   3   0     1379.53     1267.92     83.21 o
  13   3   0     3082.30     2909.86    139.05 o
  15   3   0       28.79       64.17     81.29 o
  17   3   0      283.28      154.96    100.73 o
   0   4   0    69554.72    73512.88   3018.23 o
   2   4   0    54304.19    55348.75   1201.55 o
   4   4   0    98584.23   105189.99   1337.60 o
   6   4   0    78431.94    79486.52    926.57 o
   8   4   0    96723.76    99528.41   1283.66 o
  10   4   0    44604.51    44092.67    680.19 o
  12   4   0    83315.08    82926.87   1300.76 o
  14   4   0    46128.31    47021.68    774.09 o
  16   4   0    25405.17    26946.09    656.21 o
   1   5   0    18148.54    20955.73    408.32 o
   3   5   0     1196.80     1520.45     54.59 o
   5   5   0     8745.86     9397.57    207.68 o
   7   5   0    19645.43    20606.85    555.06 o
   9   5   0      381.62      331.29     47.74 o
  11   5   0      283.41      281.12     81.60 o
  13   5   0     1726.27     1675.54    128.34 o
  15   5   0     1150.24     1091.36    142.46 o
  17   5   0      531.75      397.38    126.66 o
   0   6   0    35498.22    36550.20   1455.86 o
   2   6   0   113881.23   118215.42   2292.29 o
   4   6   0     8849.85     8130.10    228.48 o
   6   6   0   109170.91   109885.37   1275.11 o
   8   6   0    84391.31    86570.05   1305.88 o
  10   6   0    25609.39    24169.72    397.33 o
  12   6   0     5466.54     5175.17    196.91 o
  14   6   0    30937.54    30987.76    818.96 o
  16   6   0     2818.07     2706.44    223.27 o
   1   7   0     1738.91     1748.56     61.67 o
   3   7   0     7354.38     7760.28    148.53 o
   5   7   0     1644.84     1649.53     65.56 o
   7   7   0     8415.85     8833.99    241.21 o
   9   7   0     7713.99     7059.61    500.12 o
  11   7   0       85.97      110.91     69.42 o
  13   7   0    15190.80    15054.04    351.24 o
  15   7   0     1365.86     1146.80    172.66 o
   0   8   0    49311.26    52499.43    809.26 o
   2   8   0     2226.90     2325.80     74.10 o
   4   8   0    33553.83    33843.13    607.80 o
   6   8   0    13308.34    13441.70    303.57 o
   8   8   0     2066.78     1973.17    113.62 o
  10   8   0    12180.17    12168.57    661.79 o
  12   8   0    13873.31    13797.71    340.25 o
  14   8   0     2349.38     2392.18    242.77 o
  16   8   0    10048.03    10442.39    580.67 o
   1   9   0     3618.24     3712.03     95.55 o
   3   9   0    31185.82    31536.88    462.92 o
   5   9   0    16233.14    17398.29    250.06 o
   7   9   0     5028.48     5270.60    175.48 o
   9   9   0    12284.67    11927.44    554.23 o
  11   9   0    11902.99    11746.23    316.62 o
  13   9   0     1056.38      970.73    113.15 o
  15   9   0     1718.46     1638.23    191.49 o
   0  10   0    57972.12    55986.46    732.61 o
   2  10   0     1190.19     1305.52    150.85 o
   4  10   0    10976.11    10450.70    196.12 o
   6  10   0    17713.37    17626.43    426.83 o
   8  10   0      101.79      142.10     57.44 o
  10  10   0      226.03      252.76     77.73 o
  12  10   0      710.88      701.26    105.13 o
  14  10   0     1056.54     1270.27    190.85 o
   1  11   0    10143.46     9818.72    189.51 o
   3  11   0     3519.47     3988.28    126.96 o
   5  11   0    49337.73    48180.13    526.37 o
   7  11   0    16001.68    15884.56    302.98 o
   9  11   0     3242.45     3443.99    151.91 o
  11  11   0     9812.24     9370.05    399.36 o
  13  11   0     2161.67     2410.70    215.73 o
   0  12   0     1408.88     1516.58    219.78 o
   2  12   0     7613.78     7372.38    199.62 o
   4  12   0     2552.12     2236.18    118.74 o
   6  12   0     1755.79     1756.44    116.51 o
   8  12   0     9240.50     8942.09    235.04 o
  10  12   0     6178.75     5801.83    204.84 o
  12  12   0     2235.12     2262.14    161.55 o
   1  13   0     5343.21     5477.92    177.69 o
   3  13   0     6721.09     6311.36    229.54 o
   5  13   0     5857.47     5671.47    184.99 o
   7  13   0     1471.85     1443.89    111.06 o
   9  13   0     4652.09     4672.48    175.43 o
  11  13   0    14261.72    13847.37    349.09 o
   0  14   0    33111.25    34057.12   1273.54 o
   2  14   0     7566.44     7250.43    245.38 o
   4  14   0     4058.79     3964.74    191.16 o
   6  14   0    22037.60    21324.39    424.04 o
   8  14   0    20121.38    19815.13    352.17 o
  10  14   0     1012.89      955.13     99.10 o
   1  15   0     1342.94     1373.04    129.32 o
   3  15   0    40027.96    39482.13   1433.26 o
   5  15   0     5079.35     5082.47    215.83 o
   7  15   0      171.57      131.27     71.25 o
   9  15   0     8583.92     8385.11    268.20 o
   0  16   0    39498.75    37123.88    979.71 o
   2  16   0    31910.55    31805.29   1280.97 o
   4  16   0    22037.80    20976.11    428.63 o
   6  16   0    23130.93    22816.77    446.73 o
   1  17   0    10704.73    10958.05    381.47 o
   3  17   0     5437.88     5262.95    224.00 o
   5  17   0     3366.86     3018.34    224.97 o
 -17   1   1     5517.96     5461.96    441.97 o
 -15   1   1     9189.22     9446.88    272.04 o
 -13   1   1       52.71      131.60     56.20 o
 -11   1   1    11390.27    10982.84    313.54 o
  -9   1   1    17647.38    17861.42    670.18 o
  -7   1   1    31748.74    34198.34    929.58 o
  -5   1   1    14157.91    14661.80    185.79 o
  -3   1   1    23293.98    26564.07    595.51 o
  -1   1   1     4064.49     5075.04    101.15 o
   1   1   1     2293.02     3137.47    106.97 o
   3   1   1     2549.09     3378.98    263.40 o
   5   1   1     1235.15     1257.35     53.43 o
   7   1   1     1313.52     1760.71    172.03 o
   9   1   1      323.35      388.39     47.32 o
  11   1   1     1647.37     1556.96     84.57 o
  13   1   1      241.83      287.41     52.42 o
  15   1   1      911.49      939.39    128.27 o
  17   1   1     6449.07     6346.71    672.59 o
 -16   2   1       89.76        1.24    101.55 o
 -14   2   1     6376.10     6399.71    229.72 o
 -12   2   1      137.19      192.85     52.29 o
 -10   2   1    13477.33    13209.62    437.31 o
  -8   2   1    27108.71    27788.03    480.06 o
  -6   2   1     7852.54     8278.50    148.65 o
  -4   2   1    41621.29    46577.95    883.83 o
  -2   2   1     1029.25     1430.50     50.60 o
   0   2   1       31.39      370.69     21.94 o
   2   2   1    16946.13    18095.73    517.44 o
   4   2   1    56710.01    64386.58   1031.00 o
   6   2   1     1434.91     1683.35     62.38 o
   8   2   1     1130.54     1160.54     63.82 o
  10   2   1     9676.49     9274.76    199.43 o
  12   2   1       20.20       51.80     41.51 o
  14   2   1      617.22      543.22     75.28 o
  16   2   1     2247.80     2147.64    174.71 o
 -17   3   1     2192.32     1978.91    216.77 o
 -15   3   1    16169.91    17303.04    413.13 o
 -13   3   1    18717.07    19803.74    552.90 o
 -11   3   1    23738.00    22991.08    368.12 o
  -9   3   1    56527.21    57286.00   1234.62 o
  -7   3   1    65765.56    69388.72    757.79 o
  -5   3   1    45862.13    48705.17    655.29 o
  -3   3   1   134956.31   137189.14   1285.13 o
  -1   3   1      567.17      865.79     49.10 o
   1   3   1    76883.03    85064.72   2649.58 o
   3   3   1   127397.49   135542.78   2112.15 o
   5   3   1     5552.98     6012.39    162.42 o
   7   3   1     7350.04     6686.60    268.63 o
   9   3   1    69380.88    70043.05    827.69 o
  11   3   1      548.16      494.84     59.84 o
  13   3   1    21659.13    21267.81    452.69 o
  15   3   1    14324.67    13877.20    342.64 o
  17   3   1     4473.52     3988.27    355.11 o
 -16   4   1     3092.14     3153.62    211.21 o
 -14   4   1       72.69      102.66     74.64 o
 -12   4   1     3631.91     3617.79    125.69 o
 -10   4   1     5942.14     5910.05    148.36 o
  -8   4   1     2928.28     2784.22     95.83 o
  -6   4   1     7823.53     8677.36    150.82 o
  -4   4   1    24265.06    28879.56    628.80 o
  -2   4   1    77357.42    80649.81    717.34 o
   0   4   1      395.94      450.90     32.02 o
   2   4   1    25150.41    28636.15    316.86 o
   4   4   1     3566.02     2839.92     93.92 o
   6   4   1    13876.56    14604.02    252.32 o
   8   4   1     2247.11     2232.28     85.53 o
  10   4   1    20315.21    20762.81    360.72 o
  12   4   1     8439.25     8094.27    286.48 o
  14   4   1     3052.30     2872.41    168.38 o
  16   4   1      251.51      285.04    113.15 o
 -17   5   1    20729.81    21119.31    680.36 o
 -15   5   1     1084.83      777.10    127.62 o
 -13   5   1    44460.43    46109.09    754.85 o
 -11   5   1    87943.09    86834.39    978.78 o
  -9   5   1     3524.63     3686.90    114.03 o
  -7   5   1    50109.43    51320.08    517.87 o
  -5   5   1   214491.28   218413.55   2255.07 o
  -3   5   1    17396.08    19345.53    292.37 o
  -1   5   1    87537.88    85973.59   1561.93 o
   1   5   1   160957.95   165098.78   3904.29 o
   3   5   1   173918.88   177794.33   2726.39 o
   5   5   1   122561.06   126582.02   2303.53 o
   7   5   1    63544.62    65049.09   1101.90 o
   9   5   1    78613.65    80245.35    485.31 o
  11   5   1    83581.33    84944.73    845.25 o
  13   5   1    24905.64    24570.59    563.13 o
  15   5   1    52543.18    49979.13   1228.04 o
  17   5   1    14523.24    14233.90    464.14 o
 -16   6   1     2778.78     2608.68    164.24 o
 -14   6   1     1967.09     2025.91    180.83 o
 -12   6   1      344.09      315.78     73.47 o
 -10   6   1      283.64      309.91     51.03 o
  -8   6   1      587.58      540.09     48.41 o
  -6   6   1       56.69      104.45     29.98 o
  -4   6   1      953.89      964.36     51.52 o
  -2   6   1    12943.50    13922.16    403.87 o
   0   6   1      814.97      744.97     43.87 o
   2   6   1     1629.00     1684.85     51.91 o
   4   6   1    29485.98    30897.43   1030.44 o
   6   6   1    22736.89    23558.17    391.66 o
   8   6   1       83.32      144.31     41.36 o
  10   6   1     9048.32     8632.92    372.36 o
  12   6   1     1539.92     1599.00    172.19 o
  14   6   1     1210.51     1150.22    122.42 o
  16   6   1     3088.63     2925.74    228.60 o
 -15   7   1    33474.63    32354.37    719.63 o
 -13   7   1    43544.57    44860.48    756.79 o
 -11   7   1    45294.43    46124.95    575.98 o
  -9   7   1   123559.57   119969.73   1873.64 o
  -7   7   1    54581.63    56156.21    775.91 o
  -5   7   1    76275.25    73862.84   1148.20 o
  -3   7   1    97727.97    92241.46    884.09 o
  -1   7   1    66744.90    67212.81   1460.32 o
   1   7   1   142344.89   147329.23   2514.85 o
   3   7   1   313539.38   304738.00   5930.34 o
   5   7   1    61470.44    61030.95   1076.65 o
   7   7   1    36954.14    38010.12    718.90 o
   9   7   1    87684.12    86313.91   2152.33 o
  11   7   1    47035.84    46726.32    941.09 o
  13   7   1    30326.19    28448.21    487.30 o
  15   7   1    53515.24    52668.43    897.13 o
 -16   8   1     2265.01     1988.47    309.92 o
 -14   8   1     5456.74     5365.19    402.38 o
 -12   8   1     1830.79     1703.36    139.31 o
 -10   8   1     2426.52     2399.08    124.57 o
  -8   8   1     1940.59     1898.44     89.56 o
  -6   8   1      123.17      150.05     36.58 o
  -4   8   1      211.71      256.13     39.14 o
  -2   8   1     3998.90     4114.73    100.01 o
   0   8   1     3313.04     3420.79     89.98 o
   2   8   1       52.34      123.26     29.54 o
   4   8   1     1112.88     1166.03     69.66 o
   6   8   1       32.32       75.64     33.81 o
   8   8   1     1909.25     1854.54    111.50 o
  10   8   1     5251.63     5142.95    211.32 o
  12   8   1        9.37       62.14     67.34 o
  14   8   1      548.56      513.93    100.51 o
  16   8   1      138.64      104.30    158.08 o
 -15   9   1    44676.69    45458.41    903.76 o
 -13   9   1    63225.73    64188.02   1169.47 o
 -11   9   1    62016.88    63128.77    957.58 o
  -9   9   1    55952.84    57575.19   1085.24 o
  -7   9   1    57967.52    57569.29    701.36 o
  -5   9   1   189088.80   177773.02   4060.00 o
  -3   9   1   105688.20   100590.60    536.21 o
  -1   9   1    72602.81    71287.84    902.57 o
   1   9   1   166929.63   160807.25   1574.83 o
   3   9   1    63833.70    62815.00   1506.33 o
   5   9   1    32234.71    33242.36    360.61 o
   7   9   1   134854.05   132260.17   1612.82 o
   9   9   1    54895.93    55686.11    724.25 o
  11   9   1    43887.49    42586.00    601.31 o
  13   9   1    21388.26    20437.59    659.25 o
  15   9   1    23279.39    23835.51    949.83 o
 -14  10   1        7.48       96.94    106.24 o
 -12  10   1     3308.22     3425.31    214.79 o
 -10  10   1     5136.87     5369.73    182.43 o
  -8  10   1     5508.41     5250.93    178.72 o
  -6  10   1    19315.85    19641.71    274.88 o
  -4  10   1     3318.51     2947.15    111.80 o
  -2  10   1    10528.02    10443.85    163.95 o
   0  10   1      669.49      681.95     53.22 o
   2  10   1       80.11      112.08     40.63 o
   4  10   1     2329.98     2146.47     95.38 o
   6  10   1       73.49       78.44     53.19 o
   8  10   1     2836.94     2600.97    131.22 o
  10  10   1      172.44      256.29     81.95 o
  12  10   1     2062.99     1968.94    150.41 o
  14  10   1        4.21       61.57     97.30 o
 -13  11   1    31731.84    32345.23   1847.95 o
 -11  11   1    26058.27    26006.59    479.76 o
  -9  11   1    26284.28    25700.06    389.37 o
  -7  11   1    66557.54    67245.14   1074.82 o
  -5  11   1    99954.30    94950.16   1947.51 o
  -3  11   1    91647.19    86819.58    607.73 o
  -1  11   1    20176.31    19921.31    350.84 o
   1  11   1   116330.00   111373.03   2167.01 o
   3  11   1   123480.38   114027.55   2060.62 o
   5  11   1    64933.54    62334.30   1377.36 o
   7  11   1    75729.42    74424.35   1068.03 o
   9  11   1    88818.87    88295.25   1201.85 o
  11  11   1    22576.37    21701.35    617.16 o
  13  11   1    54163.15    50968.42    804.59 o
 -12  12   1     1203.29     1006.09    206.03 o
 -10  12   1     2449.94     2575.23    135.34 o
  -8  12   1     1999.93     1890.12    117.63 o
  -6  12   1      335.06      354.61     70.16 o
  -4  12   1     7829.16     7376.58    174.01 o
  -2  12   1      170.05      197.57     59.46 o
   0  12   1       98.71      126.43     55.40 o
   2  12   1     7829.30     7375.05    170.63 o
   4  12   1      909.35      757.34     81.02 o
   6  12   1      438.27      404.93     71.29 o
   8  12   1     1629.26     1505.00    113.56 o
  10  12   1       96.57      164.90     65.96 o
  12  12   1       26.34       71.53     73.49 o
 -11  13   1    40710.77    41741.22   1005.56 o
  -9  13   1    13254.65    13069.84    283.45 o
  -7  13   1    47858.55    45769.31    854.34 o
  -5  13   1    49379.45    48933.38    541.51 o
  -3  13   1    35071.14    35182.68    441.13 o
  -1  13   1    91318.46    91068.27   1133.72 o
   1  13   1    28675.76    29398.76    460.86 o
   3  13   1    17966.35    18058.82    713.26 o
   5  13   1    77384.63    72941.41    847.68 o
   7  13   1    19429.21    19104.99    341.59 o
   9  13   1    32771.26    31779.85    813.49 o
  11  13   1    58005.23    57519.42   1448.06 o
 -10  14   1     4554.02     4372.97    171.75 o
  -8  14   1     1676.72     1625.10    117.92 o
  -6  14   1      186.40      201.42     77.01 o
  -4  14   1     3207.21     3238.47    176.50 o
  -2  14   1     8972.48     9451.76    236.33 o
   0  14   1     2479.84     2626.48    131.85 o
   2  14   1     7889.93     7719.21    254.61 o
   4  14   1    12759.06    12136.24    323.67 o
   6  14   1     3390.94     3201.26    149.55 o
   8  14   1     6076.66     5971.43    200.88 o
  10  14   1     6830.38     6605.75    209.53 o
  -9  15   1    34716.79    34623.02    842.13 o
  -7  15   1    26807.64    26739.94    477.42 o
  -5  15   1     8624.88     8859.48    341.37 o
  -3  15   1    25703.24    24860.44    488.04 o
  -1  15   1    22260.70    22023.54    420.24 o
   1  15   1    15952.10    15883.42    451.85 o
   3  15   1    16019.53    16257.14    376.74 o
   5  15   1     2659.19     2455.69    160.13 o
   7  15   1    11977.07    11508.93    314.67 o
   9  15   1    14508.69    14765.40    424.84 o
  -6  16   1    11812.68    12020.23    325.19 o
  -4  16   1     3033.28     2991.44    176.09 o
  -2  16   1     9228.91     9835.63    358.17 o
   0  16   1    15187.29    15921.16    454.98 o
   2  16   1     5983.93     6026.09    232.19 o
   4  16   1    11479.20    11825.21    324.60 o
   6  16   1     8015.82     7926.43    266.81 o
  -5  17   1     6484.45     6182.80    239.91 o
  -3  17   1      542.82      613.77    121.98 o
  -1  17   1     6725.38     6828.42    304.60 o
   1  17   1     6929.28     7108.45    312.84 o
   3  17   1     3710.81     3535.39    190.77 o
   5  17   1     6719.61     6831.48    460.14 o
 -16   0   2    43587.19    46447.61   1951.99 o
 -14   0   2    29925.34    31083.21    668.27 o
 -12   0   2   159305.23   163895.28   2434.60 o
 -10   0   2   128214.25   129643.35    928.93 o
  -8   0   2   112954.22   116651.96   1486.16 o
  -6   0   2   175748.45   187366.19   6636.28 o
  -4   0   2    57547.73    57972.44    424.64 o
  -2   0   2   168002.50   182699.06   7596.29 o
   0   0   2   111588.62    99853.14   1612.82 o
   2   0   2   167122.66   182419.52  16587.76 o
   4   0   2   254040.22   243568.70  17749.05 o
   6   0   2   190137.91   194508.13   6124.26 o
   8   0   2   146465.44   140500.22   1855.24 o
  10   0   2   141345.80   133543.22   1127.10 o
  12   0   2    37307.79    39216.24    515.25 o
  14   0   2    49677.39    50222.43   1896.50 o
  16   0   2   112668.90   111934.80   1742.33 o
 -17   1   2        9.84       16.93    110.94 o
 -15   1   2     5826.88     6082.86    219.70 o
 -13   1   2     6766.36     6736.33    217.08 o
 -11   1   2    12317.39    11532.05    269.70 o
  -9   1   2     5980.25     5840.72    210.02 o
  -7   1   2    16256.05    16091.54    348.50 o
  -5   1   2     5389.99     5051.49    101.15 o
  -3   1   2    62326.00    66266.98    982.05 o
  -1   1   2    23999.65    25837.58    672.70 o
   1   1   2    16811.04    17946.77    651.76 o
   3   1   2    34470.12    38585.99   1244.81 o
   5   1   2     1469.69     1627.46    114.97 o
   7   1   2      175.26      173.90     33.99 o
   9   1   2      741.93      625.21     56.05 o
  11   1   2       22.54       56.87     38.44 o
  13   1   2      520.77      449.22     65.10 o
  15   1   2      698.40      558.26     85.27 o
  17   1   2     1241.95      942.45    208.30 o
 -16   2   2    29170.80    31251.00    627.25 o
 -14   2   2    73003.05    73247.22   1443.47 o
 -12   2   2    59335.43    59019.79    582.86 o
 -10   2   2   170361.38   168960.03   1482.32 o
  -8   2   2   173837.16   177702.09    954.66 o
  -6   2   2    57650.70    59027.44    717.53 o
  -4   2   2   192354.84   196663.94   3563.15 o
  -2   2   2   484846.72   455732.28  10924.40 o
   0   2   2   103354.82   109139.48   2286.66 o
   2   2   2   353099.44   369913.06  14370.44 o
   4   2   2   257981.11   268405.97   9366.80 o
   6   2   2   144476.92   149517.20   4700.60 o
   8   2   2    86042.90    86578.59    685.68 o
  10   2   2    98429.22    99499.89   1420.64 o
  12   2   2    74351.04    75989.84   1055.08 o
  14   2   2    54675.75    55429.26    999.48 o
  16   2   2    21851.23    22049.86    763.68 o
 -17   3   2     3128.05     3507.98    273.87 o
 -15   3   2     1145.33     1188.23    154.15 o
 -13   3   2     1907.46     1709.24    112.97 o
 -11   3   2     1539.74     1348.86     83.27 o
  -9   3   2       68.47       77.39     36.65 o
  -7   3   2      303.81      474.84     61.65 o
  -5   3   2     3506.99     3058.61     75.78 o
  -3   3   2      193.36      362.71     49.53 o
  -1   3   2       35.94      259.70     34.48 o
   1   3   2   113036.80   113756.23   4073.79 o
   3   3   2      833.46      887.60     57.66 o
   5   3   2     8284.72     8468.22    379.60 o
   7   3   2      285.52      193.21     35.91 o
   9   3   2     1251.15     1162.27     72.59 o
  11   3   2     2308.22     2150.68    119.24 o
  13   3   2      180.42      174.69     76.99 o
  15   3   2     2155.40     2026.49    158.02 o
  17   3   2     2741.14     2535.75    289.86 o
 -16   4   2    40570.82    43357.88   1126.96 o
 -14   4   2    16219.67    16823.28    402.03 o
 -12   4   2    41554.63    41861.57    649.38 o
 -10   4   2    68085.98    68945.29    669.97 o
  -8   4   2    56998.00    58317.33    752.60 o
  -6   4   2   159155.03   158218.08   1286.60 o
  -4   4   2   417077.06   407910.63   5904.59 o
  -2   4   2   124521.87   126874.38   1606.62 o
   0   4   2   213430.78   210597.22   2618.52 o
   2   4   2    44515.96    44308.58   1400.99 o
   4   4   2   243223.30   262807.25   5101.57 o
   6   4   2   238499.88   244653.89   5521.45 o
   8   4   2    50432.63    49894.75    392.84 o
  10   4   2    38313.84    37494.32    486.26 o
  12   4   2    99700.47   101282.41   3913.26 o
  14   4   2     5401.81     5586.84    226.66 o
  16   4   2    26698.82    26570.96    697.72 o
 -17   5   2     2462.87     2303.47    274.23 o
 -15   5   2      281.25      277.38     96.48 o
 -13   5   2      906.56      822.02    113.32 o
 -11   5   2    17606.46    17138.35    323.75 o
  -9   5   2       81.49      120.18     41.50 o
  -7   5   2      758.75      762.97     53.96 o
  -5   5   2     1271.30     1106.90     55.26 o
  -3   5   2     3769.96     3709.40     97.36 o
  -1   5   2       51.68      111.98     23.07 o
   1   5   2     3222.05     3403.24     89.56 o
   3   5   2     2718.88     2351.42     67.39 o
   5   5   2     4977.80     5279.65    124.97 o
   7   5   2     2893.58     2922.39     87.68 o
   9   5   2     8157.18     7658.24    211.95 o
  11   5   2       65.70      131.76     66.42 o
  13   5   2      436.42      374.84     86.44 o
  15   5   2     2526.47     2226.97    159.96 o
  17   5   2      776.91      631.04    203.78 o
 -16   6   2    13295.18    13628.71    397.64 o
 -14   6   2    11201.67    11045.96    376.17 o
 -12   6   2    19635.78    19485.72    506.52 o
 -10   6   2    24391.86    24200.80    369.66 o
  -8   6   2    15009.47    15268.89    202.96 o
  -6   6   2    13101.02    13530.63    181.35 o
  -4   6   2    63616.10    61998.07    491.86 o
  -2   6   2    63947.77    64974.46    559.62 o
   0   6   2    51499.33    57070.22    581.43 o
   2   6   2    62898.03    64699.59   1027.70 o
   4   6   2    24627.74    24075.60    615.85 o
   6   6   2     1910.62     1961.53     65.73 o
   8   6   2   105362.96   108760.48   1441.78 o
  10   6   2    79008.16    77762.17    810.03 o
  12   6   2     7433.81     7509.60    467.07 o
  14   6   2    40135.39    40354.98   1383.47 o
  16   6   2    26398.66    27154.85    781.66 o
 -15   7   2     2560.15     2505.81    198.44 o
 -13   7   2     1565.32     1412.66    155.61 o
 -11   7   2     9619.16     9293.19    254.47 o
  -9   7   2    15887.14    16208.40    282.13 o
  -7   7   2      538.31      512.63     48.21 o
  -5   7   2    47038.88    48363.02    606.92 o
  -3   7   2    13671.59    13565.88    184.67 o
  -1   7   2    30787.52    32834.22    661.17 o
   1   7   2    29788.68    31939.32    348.77 o
   3   7   2     9341.84     9845.10    259.73 o
   5   7   2      822.30      859.79     68.63 o
   7   7   2    13770.42    13796.57    310.22 o
   9   7   2      275.02      269.16     72.74 o
  11   7   2     4756.68     4294.81    194.24 o
  13   7   2      383.26      448.84     91.29 o
  15   7   2       48.31      115.91     80.12 o
 -14   8   2     1290.47     1399.17    164.93 o
 -12   8   2     9865.23     9651.34    780.46 o
 -10   8   2     2103.13     1930.41    126.78 o
  -8   8   2     7978.53     7652.43    201.56 o
  -6   8   2    25622.58    24722.63    253.27 o
  -4   8   2     2184.81     2305.52     83.67 o
  -2   8   2    10057.17    10388.88    162.44 o
   0   8   2    38760.92    38704.27    551.68 o
   2   8   2      998.37     1138.50     68.67 o
   4   8   2    14090.26    15112.51    371.41 o
   6   8   2     8505.39     8018.65    356.01 o
   8   8   2      118.10      296.63     98.54 o
  10   8   2    16368.79    15438.25    604.58 o
  12   8   2     8886.24     8424.87    469.03 o
  14   8   2     4243.25     4119.57    197.51 o
 -15   9   2    14014.57    14573.37    492.03 o
 -13   9   2     1622.43     1734.97    302.85 o
 -11   9   2      113.86      159.68     59.55 o
  -9   9   2     2804.86     2989.73    159.38 o
  -7   9   2    30694.90    30368.10    598.51 o
  -5   9   2      140.13      187.86     41.67 o
  -3   9   2     5182.78     5429.26    123.45 o
  -1   9   2    16592.79    16808.46    207.89 o
   1   9   2    16358.96    17153.72    235.27 o
   3   9   2      222.08      230.66     45.33 o
   5   9   2    27557.21    27245.07    669.44 o
   7   9   2     5790.77     5642.36    178.48 o
   9   9   2     3162.20     3132.92    183.72 o
  11   9   2    14850.35    14257.47    345.26 o
  13   9   2    22653.20    21959.80    434.97 o
  15   9   2     1125.03      976.78    218.79 o
 -14  10   2     7974.78     8999.21    394.99 o
 -12  10   2     1660.64     1672.86    194.32 o
 -10  10   2      607.42      554.70     78.91 o
  -8  10   2      621.64      651.41    155.02 o
  -6  10   2       59.05      139.32     44.57 o
  -4  10   2     7401.32     7010.34    141.70 o
  -2  10   2     3654.74     3737.17    109.50 o
   0  10   2     2365.79     2362.73     98.10 o
   2  10   2    10865.35    10917.00    210.94 o
   4  10   2      937.04     1150.47     99.25 o
   6  10   2       79.73      236.40     62.83 o
   8  10   2        0.61       69.34     51.98 o
  10  10   2     3985.74     3908.60    189.50 o
  12  10   2      487.58      437.01     93.46 o
  14  10   2        1.97      123.31     79.92 o
 -13  11   2    18010.14    20247.85   1099.56 o
 -11  11   2      162.94      159.68     80.96 o
  -9  11   2     1870.84     1678.94    115.66 o
  -7  11   2    20287.90    20729.60    344.18 o
  -5  11   2     7845.40     7570.25    176.60 o
  -3  11   2     1192.11     1191.47     81.55 o
  -1  11   2    28948.28    28696.49    496.80 o
   1  11   2     4654.22     4669.60    144.30 o
   3  11   2    16248.61    16329.95    292.41 o
   5  11   2     1329.37     1237.06    100.53 o
   7  11   2    13640.11    14457.28    296.99 o
   9  11   2    19015.89    19256.99    342.93 o
  11  11   2     8016.26     8024.33    267.74 o
  13  11   2     8417.74     7838.89    507.07 o
 -12  12   2      881.01      975.65    166.35 o
 -10  12   2     5053.94     4993.19    181.05 o
  -8  12   2    12243.48    12104.11    266.51 o
  -6  12   2      472.45      460.45     74.98 o
  -4  12   2     7823.49     7402.03    179.04 o
  -2  12   2    48751.08    49299.54   1378.22 o
   0  12   2     2179.17     2055.65     95.63 o
   2  12   2     1142.16     1415.70    151.93 o
   4  12   2    30539.24    29782.83    414.04 o
   6  12   2     2067.76     2123.64    120.47 o
   8  12   2     1282.91     1401.05    110.25 o
  10  12   2    10186.88     9546.32    293.60 o
  12  12   2     3812.66     3614.93    314.95 o
 -11  13   2     4699.15     4381.27    269.23 o
  -9  13   2     4686.62     4746.49    175.88 o
  -7  13   2    33477.57    33349.87    445.74 o
  -5  13   2    16616.72    16845.15    368.73 o
  -3  13   2    17498.77    17977.76    315.64 o
  -1  13   2    10383.75    10592.74    246.36 o
   1  13   2    31702.96    33008.09    511.95 o
   3  13   2     5380.94     5130.48    173.09 o
   5  13   2    15727.16    15041.46    296.45 o
   7  13   2    19380.45    19689.82    351.21 o
   9  13   2     4911.73     4740.62    179.57 o
  11  13   2      199.71      237.05     87.83 o
 -10  14   2    29829.73    29654.23    425.50 o
  -8  14   2      876.55      897.35    123.23 o
  -6  14   2    25976.30    25970.06    746.68 o
  -4  14   2    49697.91    50122.07    709.54 o
  -2  14   2    15176.77    15540.19    301.73 o
   0  14   2    17147.65    17326.15    370.20 o
   2  14   2    24901.94    24405.60    449.25 o
   4  14   2    14922.00    14372.62    289.16 o
   6  14   2    26924.44    26323.81    403.84 o
   8  14   2     2238.97     2056.60    129.86 o
  10  14   2    12598.75    12321.86    336.27 o
  -9  15   2    18750.04    19767.93    408.20 o
  -7  15   2     6132.38     6454.77    240.16 o
  -5  15   2     1900.39     1685.73    142.19 o
  -3  15   2      206.61      173.54     76.54 o
  -1  15   2    12828.97    13109.34    323.81 o
   1  15   2    14432.62    14842.53    354.46 o
   3  15   2     3465.33     3351.08    179.03 o
   5  15   2     3339.38     3209.04    177.50 o
   7  15   2    12084.09    11749.10    275.20 o
   9  15   2      879.82      798.37     97.65 o
  -6  16   2     2352.15     2131.78    156.25 o
  -4  16   2    25432.04    25399.03    571.09 o
  -2  16   2    19798.04    20294.58    507.95 o
   0  16   2     5045.30     5262.80    216.78 o
   2  16   2    26703.69    27106.03    486.60 o
   4  16   2    12565.18    12249.23    508.22 o
   6  16   2     6001.94     5483.98    225.94 o
  -5  17   2      825.20      872.94    117.03 o
  -3  17   2      545.42      550.85    170.45 o
  -1  17   2       73.54       89.00     80.92 o
   1  17   2     2919.71     2802.11    171.66 o
   3  17   2      354.27      372.85     93.72 o
   5  17   2     2654.40     2527.66    302.66 o
 -17   1   3      981.40      860.82    150.31 o
 -15   1   3       58.84      118.14     71.57 o
 -13   1   3       51.78      193.70     67.04 o
 -11   1   3     1067.56     1098.24    141.10 o
  -9   1   3       31.56      150.80     42.33 o
  -7   1   3     1824.12     1746.46     74.18 o
  -5   1   3     7436.28     7161.64    181.34 o
  -3   1   3    27030.83    29852.15    391.55 o
  -1   1   3   110959.27   113209.02   4537.22 o
   1   1   3    84685.99    86397.27    534.88 o
   3   1   3    33432.14    36636.11    605.88 o
   5   1   3    17786.05    16893.04    219.03 o
   7   1   3    37949.29    38741.94    734.36 o
   9   1   3      232.25      330.79     60.98 o
  11   1   3    28165.28    28059.69    360.34 o
  13   1   3     2689.21     2555.79    123.92 o
  15   1   3       68.86      102.46     67.93 o
  17   1   3     4858.73     4504.49    360.47 o
 -16   2   3      934.03      868.69    148.73 o
 -14   2   3     6020.04     5710.54    228.74 o
 -12   2   3      248.94      156.59     59.80 o
 -10   2   3      440.69      353.38     67.06 o
  -8   2   3    24178.35    23660.34    403.25 o
  -6   2   3      268.00      342.41     40.86 o
  -4   2   3     6796.40     6611.54     96.37 o
  -2   2   3     4782.98     5112.59    126.74 o
   0   2   3    14137.18    15046.08    263.12 o
   2   2   3    45979.65    50672.51   1085.34 o
   4   2   3      647.92      584.21     40.45 o
   6   2   3     3832.79     4017.88    115.49 o
   8   2   3     1213.50     1182.47     79.83 o
  10   2   3    15005.05    14934.85    281.96 o
  12   2   3     3402.72     3510.81    151.26 o
  14   2   3      650.01      515.24     92.67 o
  16   2   3     5471.84     5575.52    398.47 o
 -17   3   3     8732.25     9168.07    416.97 o
 -15   3   3    25331.02    27019.90    575.76 o
 -13   3   3     2304.21     1883.67    125.48 o
 -11   3   3      993.45     1040.07     87.56 o
  -9   3   3    48344.68    46861.29    427.04 o
  -7   3   3     7895.64     7590.78    147.10 o
  -5   3   3    73750.71    77870.35   1146.74 o
  -3   3   3    64712.64    67328.00    630.20 o
  -1   3   3    25071.45    26275.99    443.74 o
   1   3   3    17549.88    17824.90    200.90 o
   3   3   3    24579.53    25992.39    887.79 o
   5   3   3    15743.35    16166.82    632.97 o
   7   3   3    82167.71    82777.63   2165.62 o
   9   3   3    26477.19    26265.55    562.07 o
  11   3   3    22516.45    22813.84    431.37 o
  13   3   3    10259.06    10327.38    259.99 o
  15   3   3    13172.59    12722.38    409.92 o
  17   3   3     8187.68     7912.76    484.03 o
 -16   4   3       20.50       60.84    109.16 o
 -14   4   3     4138.22     3980.24    173.20 o
 -12   4   3    13739.85    14266.77    282.44 o
 -10   4   3      308.08      282.32     46.94 o
  -8   4   3       59.11      112.64     38.74 o
  -6   4   3    10076.92    10577.55    197.47 o
  -4   4   3     1159.26     1300.19     54.69 o
  -2   4   3     1017.58     1257.85     49.32 o
   0   4   3      607.36      542.63     36.63 o
   2   4   3      123.03      133.44     27.15 o
   4   4   3      220.66      168.75     38.44 o
   6   4   3     2878.35     3168.98    104.33 o
   8   4   3     3072.56     3211.65    122.10 o
  10   4   3     3593.18     3412.39    134.92 o
  12   4   3       15.85       59.43     71.39 o
  14   4   3    10068.74     9979.38    297.17 o
  16   4   3     1643.97     1506.63    252.63 o
 -17   5   3    38878.88    37090.07    950.85 o
 -15   5   3    16797.60    17517.08    560.07 o
 -13   5   3    30715.51    31497.98    427.05 o
 -11   5   3    69845.85    70625.16    901.32 o
  -9   5   3    91968.17    91052.90    592.04 o
  -7   5   3    88170.20    88964.03    797.13 o
  -5   5   3    72839.02    75430.26   1857.29 o
  -3   5   3    74504.73    74861.51    706.51 o
  -1   5   3    36542.35    36619.73    483.66 o
   1   5   3    52172.05    52847.33   1802.52 o
   3   5   3   127188.88   131582.50   1769.77 o
   5   5   3    79730.60    81282.33   2079.32 o
   7   5   3     6965.91     6360.06    221.65 o
   9   5   3    22385.02    22714.12    415.27 o
  11   5   3    49670.16    48726.11    868.87 o
  13   5   3    26054.74    26143.49   1354.87 o
  15   5   3    15698.51    16617.26    439.96 o
 -16   6   3      400.57      352.46    133.92 o
 -14   6   3     4734.35     4681.90    235.14 o
 -12   6   3    21356.04    21750.85    342.79 o
 -10   6   3      451.67      421.00     56.83 o
  -8   6   3      355.94      293.29     41.93 o
  -6   6   3     1275.30     1321.86     64.95 o
  -4   6   3    21393.14    22429.38    392.31 o
  -2   6   3    13531.91    14735.61    191.25 o
   0   6   3     2871.56     2936.61    115.55 o
   2   6   3     8524.56     9199.60    202.77 o
   4   6   3      232.69      316.05     52.84 o
   6   6   3     3184.27     3371.60    148.64 o
   8   6   3    14777.36    13754.40    316.41 o
  10   6   3     1814.90     1805.82    136.96 o
  12   6   3     6863.67     6559.19    240.58 o
  14   6   3     4068.70     3692.84    191.96 o
  16   6   3      314.10      262.08    122.54 o
 -15   7   3    49179.86    51194.64    963.23 o
 -13   7   3    32022.71    32226.14   1310.49 o
 -11   7   3    25004.71    24624.49    357.02 o
  -9   7   3   105696.91   105612.69   1237.29 o
  -7   7   3   133747.56   128325.95    640.47 o
  -5   7   3    22231.93    21891.44    484.70 o
  -3   7   3   159896.33   152002.03   2513.30 o
  -1   7   3   170344.69   164324.38   2118.22 o
   1   7   3   149494.41   148269.63   1037.56 o
   3   7   3   109122.71   109228.15    885.57 o
   5   7   3   110946.22   111725.64   1911.37 o
   7   7   3   116962.28   114016.66    971.20 o
   9   7   3   102536.80    98499.72   1353.26 o
  11   7   3    30107.80    28774.55    913.46 o
  13   7   3    65131.27    65450.29   1477.48 o
  15   7   3    15961.81    16138.64    376.55 o
 -14   8   3     2417.53     2517.47    202.23 o
 -12   8   3      311.56      237.77     89.75 o
 -10   8   3     2162.30     2005.73    104.18 o
  -8   8   3     7750.74     7068.58    155.30 o
  -6   8   3     6091.55     6132.67    130.21 o
  -4   8   3    21842.41    21578.38    471.55 o
  -2   8   3    14381.29    14201.56    278.30 o
   0   8   3     2139.49     2263.85     77.61 o
   2   8   3    44026.54    44560.85    449.79 o
   4   8   3    13099.49    13816.63    212.82 o
   6   8   3     4216.33     4113.79    152.05 o
   8   8   3     8373.35     8041.68    417.72 o
  10   8   3     5091.11     5064.27    209.13 o
  12   8   3       23.25       46.13     63.46 o
  14   8   3      169.68      228.38     81.19 o
 -15   9   3    24057.61    25545.60    661.63 o
 -13   9   3    12637.55    12443.24    427.07 o
 -11   9   3    60200.88    59818.56    869.98 o
  -9   9   3    53114.13    53846.31    667.53 o
  -7   9   3    86528.05    84149.72    649.63 o
  -5   9   3    93998.20    91710.13    872.20 o
  -3   9   3    45999.10    45396.34   1133.49 o
  -1   9   3   188512.83   177934.44   1202.96 o
   1   9   3   165712.78   162285.31   2334.95 o
   3   9   3    72618.15    73653.30   1026.79 o
   5   9   3   196853.39   195193.63   2615.68 o
   7   9   3   109957.77   110670.33   1343.20 o
   9   9   3    42217.32    41778.25    586.26 o
  11   9   3    91403.80    88852.64    902.56 o
  13   9   3    37370.33    36522.24    572.31 o
  15   9   3    18153.37    17927.47    480.37 o
 -14  10   3        2.99       23.58    113.67 o
 -12  10   3      196.86      254.01    116.66 o
 -10  10   3        9.41       65.64     54.51 o
  -8  10   3      786.83      765.00     62.78 o
  -6  10   3     3898.20     3449.27    122.47 o
  -4  10   3      161.15      136.58     39.90 o
  -2  10   3     9862.44     9709.38    167.87 o
   0  10   3     2615.50     2424.31    101.37 o
   2  10   3      136.57      148.59     46.04 o
   4  10   3     6002.36     5343.97    173.60 o
   6  10   3     7795.99     7244.91    209.17 o
   8  10   3       39.20       36.31     48.30 o
  10  10   3      482.50      464.66     89.82 o
  12  10   3       49.28       84.99     73.66 o
  14  10   3        0.09       32.91     75.97 o
 -13  11   3    40022.56    41864.20    829.68 o
 -11  11   3    41071.07    42884.66    822.45 o
  -9  11   3    72737.14    72521.26    698.56 o
  -7  11   3    32734.50    31718.07    394.98 o
  -5  11   3    48648.60    47322.44    725.45 o
  -3  11   3   143380.94   136226.17   2333.13 o
  -1  11   3    60600.96    59481.43    785.37 o
   1  11   3    27849.95    28353.45    328.23 o
   3  11   3    91527.95    88939.86   1073.31 o
   5  11   3    29298.35    27817.91    504.16 o
   7  11   3    25390.73    25459.54    433.99 o
   9  11   3    50812.61    50450.64   1213.41 o
  11  11   3    35055.10    34446.05    955.76 o
  13  11   3    31319.54    31041.69   1085.82 o
 -12  12   3      373.37      283.64    129.25 o
 -10  12   3      220.99      237.86    109.07 o
  -8  12   3       59.81       73.89     56.46 o
  -6  12   3     1896.96     1817.90     99.04 o
  -4  12   3      987.81      797.30     87.10 o
  -2  12   3     1178.59     1130.08     95.07 o
   0  12   3     9621.32     9547.14    195.08 o
   2  12   3     7263.90     7130.38    197.85 o
   4  12   3     4013.84     3863.54    153.71 o
   6  12   3    16566.98    15889.23    425.62 o
   8  12   3      763.53      728.64     88.90 o
  10  12   3     3047.44     2966.99    172.97 o
  12  12   3     2400.67     2246.37    158.00 o
 -11  13   3    12505.55    13083.40    670.81 o
  -9  13   3    29388.53    29164.71    417.98 o
  -7  13   3    52885.67    52839.96    771.62 o
  -5  13   3    22728.60    22803.26    355.86 o
  -3  13   3    17430.44    17939.72    320.42 o
  -1  13   3    85206.02    85701.30    815.79 o
   1  13   3    29064.67    29059.54    433.77 o
   3  13   3    28171.73    26840.04    391.31 o
   5  13   3    37063.55    36996.36    479.50 o
   7  13   3    26044.12    25154.09    464.08 o
   9  13   3     7749.23     7573.30    251.62 o
  11  13   3    31717.11    31713.64    537.20 o
 -10  14   3     9749.96     9732.12    566.10 o
  -8  14   3     4020.68     3858.72    188.13 o
  -6  14   3     4210.35     4190.39    195.58 o
  -4  14   3     1624.47     1685.96    139.10 o
  -2  14   3     1053.65      945.14     92.37 o
   0  14   3    19238.33    19218.06    725.69 o
   2  14   3     2071.75     1947.20    145.89 o
   4  14   3      474.03      670.47    155.85 o
   6  14   3     6287.24     6257.82    202.11 o
   8  14   3      543.23      551.99     84.22 o
  10  14   3      179.34      187.15     87.75 o
  -9  15   3    13600.81    13749.63    422.77 o
  -7  15   3     8869.77     8854.24    279.44 o
  -5  15   3     9844.69     9400.30    460.80 o
  -3  15   3    31347.29    31242.87    883.20 o
  -1  15   3    15274.02    16036.99    361.09 o
   1  15   3    33696.42    34282.55    543.65 o
   3  15   3    21510.05    20923.48    498.31 o
   5  15   3    20521.55    19796.11    415.73 o
   7  15   3    23460.26    23331.02    390.86 o
   9  15   3    25341.58    24631.65    711.92 o
  -6  16   3     4885.91     4950.38    215.50 o
  -4  16   3    21439.20    22449.23    537.10 o
  -2  16   3     7653.69     7966.69    322.14 o
   0  16   3      319.89      261.73     84.66 o
   2  16   3    11503.63    11067.66    338.91 o
   4  16   3     7218.39     7356.58    342.57 o
   6  16   3      908.08      866.70    114.90 o
  -3  17   3     2170.55     2248.92    191.52 o
  -1  17   3     2095.83     2136.72    191.25 o
   1  17   3     7652.11     8082.32    297.56 o
   3  17   3     1273.53     1255.72    134.52 o
 -16   0   4    38337.17    40366.57    799.77 o
 -14   0   4    67269.66    68089.09   1006.59 o
 -12   0   4    53073.58    51583.89   1335.37 o
 -10   0   4   134687.70   124201.76   3799.87 o
  -8   0   4   236533.61   236430.77   5245.21 o
  -6   0   4   233863.39   235779.81   3649.68 o
  -4   0   4   109432.29   108018.88   3599.76 o
  -2   0   4   314362.78   276098.00  17759.87 o
   0   0   4   318183.19   269276.81   1986.75 o
   2   0   4   183429.25   173790.30   9035.99 o
   4   0   4   220354.52   230806.27  12955.38 o
   6   0   4   211686.20   216721.89   3804.81 o
   8   0   4   107287.90   111789.12   1978.30 o
  10   0   4   101426.46    96056.77   3479.66 o
  12   0   4    87269.13    85517.63   1675.42 o
  14   0   4    39414.26    40074.05    762.24 o
  16   0   4    25754.76    26457.89    600.64 o
 -17   1   4      573.54      474.59     99.25 o
 -15   1   4      107.59       89.90     69.34 o
 -13   1   4       44.93       51.44     55.41 o
 -11   1   4       29.54       74.45     51.75 o
  -9   1   4     9887.34     9727.06    230.10 o
  -7   1   4       55.05      117.32     27.75 o
  -5   1   4     7380.57     7992.95    174.75 o
  -3   1   4     6991.34     6947.46    184.91 o
  -1   1   4     5787.98     6046.42    104.58 o
   1   1   4      450.28      689.94     38.50 o
   3   1   4    13833.20    14346.11    382.34 o
   5   1   4     3821.89     4221.79    105.22 o
   7   1   4      172.86      232.32     44.08 o
   9   1   4      679.72      692.47     89.95 o
  11   1   4      110.54      139.15     56.26 o
  13   1   4      287.22      216.55     66.18 o
  15   1   4     2568.33     2407.16    142.34 o
  17   1   4      126.35       69.17    142.37 o
 -16   2   4    40010.95    41824.36    574.09 o
 -14   2   4    75771.58    75877.74    933.59 o
 -12   2   4    57047.72    56054.60    631.93 o
 -10   2   4    25745.12    25182.11    589.33 o
  -8   2   4   162205.38   156619.27   1253.32 o
  -6   2   4   146461.97   146299.72   1362.52 o
  -4   2   4   240322.47   244100.31   2659.95 o
  -2   2   4    94057.61    92395.09   1026.31 o
   0   2   4   176478.44   172833.27   4463.81 o
   2   2   4    85922.52    86037.20   2429.46 o
   4   2   4   230982.00   240956.67   1787.92 o
   6   2   4   166466.61   170286.91   1279.94 o
   8   2   4   215421.47   208700.63   4735.37 o
  10   2   4    50303.32    50872.83    568.44 o
  12   2   4    66653.67    68040.53    977.64 o
  14   2   4    90838.18    92683.27   4557.56 o
  16   2   4    31629.61    31826.59    633.74 o
 -17   3   4     3524.30     3761.67    242.63 o
 -15   3   4      767.61      653.09    102.19 o
 -13   3   4    11834.69    11872.70    354.88 o
 -11   3   4     3710.98     3361.29    150.33 o
  -9   3   4       20.47       41.34     43.92 o
  -7   3   4    32743.30    34004.73    851.58 o
  -5   3   4    25481.68    28016.06    682.80 o
  -3   3   4     2424.15     3021.32     75.25 o
  -1   3   4      200.09      309.52     30.97 o
   1   3   4    33634.75    33985.89    379.61 o
   3   3   4     1921.25     2226.80     71.23 o
   5   3   4    11305.11    11915.67    556.21 o
   7   3   4    20625.42    21724.42    357.32 o
   9   3   4      220.33      155.23     48.31 o
  11   3   4    15743.61    16244.92    342.30 o
  13   3   4     3756.59     3773.15    191.96 o
  15   3   4       73.56      153.01     96.87 o
  17   3   4     8209.03     9017.34    512.01 o
 -16   4   4    18729.23    20023.04    502.80 o
 -14   4   4    42029.49    42234.98    655.67 o
 -12   4   4    73572.77    71014.66    938.86 o
 -10   4   4    31921.71    30771.97    515.32 o
  -8   4   4     6495.45     6350.35    152.14 o
  -6   4   4   227816.78   227352.23   2631.70 o
  -4   4   4    31162.92    31826.76    718.41 o
  -2   4   4   152136.75   164418.53   2148.41 o
   0   4   4   183942.97   170275.94   4514.19 o
   2   4   4    83212.85    88271.15    959.87 o
   4   4   4    42268.15    43922.58   1280.28 o
   6   4   4   203641.05   211773.86   5001.91 o
   8   4   4    17993.85    18928.88    697.63 o
  10   4   4    84833.25    83146.41    843.10 o
  12   4   4    68772.87    71200.48    869.28 o
  14   4   4    40081.04    41803.07   1084.39 o
  16   4   4    30836.87    32746.51   1174.68 o
 -15   5   4     2461.03     2524.29    235.97 o
 -13   5   4     2596.36     2497.15    141.96 o
 -11   5   4       55.41       40.53     49.98 o
  -9   5   4     1122.67     1237.55     87.19 o
  -7   5   4      366.18      365.78     44.35 o
  -5   5   4     1237.99     1393.74     61.78 o
  -3   5   4    20359.02    22792.28    268.77 o
  -1   5   4      600.95      714.29     46.17 o
   1   5   4      378.15      350.57     35.35 o
   3   5   4       95.62      114.67     40.34 o
   5   5   4     3590.17     3607.68    152.71 o
   7   5   4    11899.21    11912.82    292.76 o
   9   5   4     8297.18     7883.34    246.49 o
  11   5   4      755.69      603.98    103.85 o
  13   5   4     2992.34     2807.29    173.52 o
  15   5   4       49.32       79.41     80.88 o
 -16   6   4    14947.95    16063.10    536.23 o
 -14   6   4    27330.17    27290.15   1400.34 o
 -12   6   4     7033.84     6992.43    242.68 o
 -10   6   4    50807.35    48306.42    872.99 o
  -8   6   4   124641.16   124956.77   2126.30 o
  -6   6   4     8877.96     9380.42    154.91 o
  -4   6   4   102199.86    98593.99   1150.80 o
  -2   6   4   114517.05   111396.45    724.83 o
   0   6   4    37258.79    38213.92    557.61 o
   2   6   4   139376.75   138360.03   1116.57 o
   4   6   4    61041.79    63944.93    549.48 o
   6   6   4     8590.82     8571.79    240.57 o
   8   6   4    36051.59    36369.10    527.29 o
  10   6   4     5074.85     5034.34    206.50 o
  12   6   4     6384.22     6380.05    241.27 o
  14   6   4    15203.17    15252.56    374.34 o
  16   6   4     8298.75     8401.92    288.31 o
 -15   7   4       66.76       65.43    106.53 o
 -13   7   4       70.61       45.84    102.26 o
 -11   7   4     5465.33     5483.34    173.35 o
  -9   7   4     6389.67     6047.09    133.71 o
  -7   7   4       67.99      105.81     34.78 o
  -5   7   4      514.12      521.09     54.71 o
  -3   7   4     1910.76     1945.19     73.10 o
  -1   7   4     4599.70     4739.30    110.55 o
   1   7   4      189.18      217.06     38.58 o
   3   7   4    14100.99    14773.83    182.90 o
   5   7   4    23949.68    23947.22    472.02 o
   7   7   4     3034.85     2870.19    151.53 o
   9   7   4      571.10      678.28     97.03 o
  11   7   4    21324.59    21757.40    431.82 o
  13   7   4     3884.52     3551.63    189.76 o
  15   7   4     7726.32     7530.40    268.58 o
 -14   8   4     4765.36     4341.50    293.71 o
 -12   8   4    13487.18    13569.02   1129.94 o
 -10   8   4     6273.50     6265.38    179.45 o
  -8   8   4     5270.53     5162.08    124.48 o
  -6   8   4    12135.54    12078.41    250.34 o
  -4   8   4     4159.97     4256.11    108.11 o
  -2   8   4     8196.02     8280.70    141.25 o
   0   8   4    28912.15    28427.16    544.87 o
   2   8   4    32122.19    33418.17    406.95 o
   4   8   4      405.01      560.01     70.88 o
   6   8   4     9728.93     9722.84    225.98 o
   8   8   4    10113.51     9772.01    280.66 o
  10   8   4     1594.04     1462.33    129.80 o
  12   8   4     5986.17     5563.40    226.75 o
  14   8   4     3369.68     3433.60    189.77 o
 -13   9   4     8734.07     9237.25    523.96 o
 -11   9   4    11191.24    11095.75    366.74 o
  -9   9   4     5667.52     5345.42    140.76 o
  -7   9   4    23447.32    22956.61    482.69 o
  -5   9   4    13464.38    13152.20    296.75 o
  -3   9   4     9961.54    10118.54    240.68 o
  -1   9   4    22802.64    22736.31    311.73 o
   1   9   4    48185.27    49479.77    644.05 o
   3   9   4     7763.70     8286.83    246.73 o
   5   9   4     5605.85     5773.45    179.29 o
   7   9   4     1709.81     1793.45    112.60 o
   9   9   4     2651.89     2504.74    155.22 o
  11   9   4     1288.84     1379.27    131.22 o
  13   9   4     3228.24     3086.66    180.59 o
 -14  10   4     3437.84     3182.58    258.64 o
 -12  10   4        5.86       29.40     80.58 o
 -10  10   4      323.29      331.68     93.27 o
  -8  10   4     1446.63     1302.75     82.65 o
  -6  10   4     5532.90     5473.45    128.57 o
  -4  10   4      315.83      395.61     50.75 o
  -2  10   4    23099.33    22429.65    292.67 o
   0  10   4     4378.81     4288.29    132.26 o
   2  10   4       69.48      226.76     75.20 o
   4  10   4     6096.18     5814.53    204.84 o
   6  10   4     1285.40     1311.78    103.23 o
   8  10   4     2409.42     2377.59    154.79 o
  10  10   4      686.79      631.14    102.13 o
  12  10   4     1103.39     1032.09    120.79 o
  14  10   4     2055.96     2164.38    197.38 o
 -13  11   4     3312.51     3359.43    243.24 o
 -11  11   4     3808.30     4023.69    366.94 o
  -9  11   4    32929.29    34059.38    902.25 o
  -7  11   4     3198.99     3204.18    121.66 o
  -5  11   4    11758.15    12108.73    411.64 o
  -3  11   4    55617.63    56317.95    941.44 o
  -1  11   4    19493.51    19710.83    283.69 o
   1  11   4     2623.35     2633.15    122.00 o
   3  11   4    38405.33    39751.79    473.37 o
   5  11   4     3154.18     3169.80    141.52 o
   7  11   4     2749.61     2730.13    139.01 o
   9  11   4     6962.12     6396.42    236.36 o
  11  11   4     5173.35     5152.62    222.76 o
  13  11   4      348.06      382.75     98.95 o
 -12  12   4      482.76      663.83    147.27 o
 -10  12   4      149.59      179.21    110.02 o
  -8  12   4    20648.40    21205.69    353.53 o
  -6  12   4     3530.28     3278.36    141.00 o
  -4  12   4     3652.14     3383.37    143.30 o
  -2  12   4      708.48      769.39     71.02 o
   0  12   4     2697.38     2877.47    126.34 o
   2  12   4    28333.15    27441.35    656.16 o
   4  12   4     2351.53     2220.68    123.65 o
   6  12   4     3101.17     3030.01    144.24 o
   8  12   4    16054.24    15631.99    518.08 o
  10  12   4     2815.35     2920.16    173.88 o
  12  12   4     4973.86     4854.21    230.17 o
 -11  13   4    12932.55    14390.13    484.15 o
  -9  13   4     4829.69     4834.28    269.16 o
  -7  13   4      200.82      268.16     79.15 o
  -5  13   4      635.81      744.27     85.84 o
  -3  13   4    14723.08    14987.83    374.38 o
  -1  13   4     6653.09     6927.16    234.98 o
   1  13   4     1473.11     1567.96    125.47 o
   3  13   4     6257.75     5945.74    190.30 o
   5  13   4    20535.69    20165.46    354.19 o
   7  13   4     1010.32      946.65    100.61 o
   9  13   4    17738.81    17076.68    494.12 o
  11  13   4    20334.03    21440.39   1013.73 o
 -10  14   4     2545.61     2822.84    357.86 o
  -8  14   4     3596.13     3389.36    177.06 o
  -6  14   4    15220.65    15794.38    362.57 o
  -4  14   4     2671.81     2658.86    135.98 o
  -2  14   4     5098.13     5446.79    209.45 o
   0  14   4    30086.14    30404.44    500.48 o
   2  14   4     1560.43     1586.72    114.79 o
   4  14   4    20660.41    20177.68    369.04 o
   6  14   4    31602.87    31006.68    451.32 o
   8  14   4     3924.18     3621.24    163.26 o
  10  14   4    16179.69    17087.35   1329.72 o
  -7  15   4     4543.76     4662.90    210.47 o
  -5  15   4    13827.60    14860.46    360.13 o
  -3  15   4      773.91      783.77    102.75 o
  -1  15   4     5420.24     5682.66    223.02 o
   1  15   4     3389.81     3514.25    183.59 o
   3  15   4     4264.44     4424.99    202.92 o
   5  15   4     8843.68     8691.15    238.95 o
   7  15   4     6748.10     6792.79    217.55 o
  -6  16   4    19276.60    20009.81    416.45 o
  -4  16   4    20143.99    21186.98    518.68 o
  -2  16   4    25641.91    27145.38   1089.39 o
   0  16   4    25160.54    27362.93    740.60 o
   2  16   4    19114.42    20186.82    422.23 o
   4  16   4    17617.94    17462.40    499.43 o
   6  16   4    18438.87    18049.27    713.52 o
  -3  17   4    12722.70    13551.21    426.45 o
  -1  17   4      733.53      754.94    130.96 o
   1  17   4     2608.88     2690.43    170.32 o
   3  17   4     7544.60     7315.76    470.59 o
 -17   1   5    13074.39    14170.36    338.76 o
 -15   1   5       85.36      177.92     72.11 o
 -13   1   5    11225.83    11019.07    279.03 o
 -11   1   5    17248.79    17291.85    433.10 o
  -9   1   5    24031.22    23488.33    367.23 o
  -7   1   5    16163.62    16692.57    287.18 o
  -5   1   5    14189.33    13425.37    237.72 o
  -3   1   5      912.09     1254.68     74.02 o
  -1   1   5     9007.55     9481.01    276.45 o
   1   1   5     7794.01     9170.47    255.89 o
   3   1   5    25208.07    28232.57    446.50 o
   5   1   5     7093.70     7759.60    162.17 o
   7   1   5      760.24      966.37     66.20 o
   9   1   5    23080.45    23998.47    619.42 o
  11   1   5      883.58      804.72     90.72 o
  13   1   5     1106.55      942.92    101.82 o
  15   1   5     4447.53     4784.39    229.41 o
  17   1   5     9087.80     8404.06    521.84 o
 -16   2   5     5104.80     5409.06    215.46 o
 -14   2   5     2917.37     2828.99    153.76 o
 -12   2   5       52.17       66.26     53.31 o
 -10   2   5      166.72      113.86     51.85 o
  -8   2   5    11873.60    11172.34    314.37 o
  -6   2   5     6533.74     6768.69    137.17 o
  -4   2   5    20505.68    21329.63    443.68 o
  -2   2   5     2842.13     3759.78     93.42 o
   0   2   5     1921.90     2192.06     85.86 o
   2   2   5      205.46      141.22     24.68 o
   4   2   5    24415.52    26342.94    715.32 o
   6   2   5     1554.51     1685.72     69.47 o
   8   2   5    22207.84    22568.91    386.82 o
  10   2   5      395.28      343.67     66.41 o
  12   2   5      351.53      312.41     69.29 o
  14   2   5       89.27      126.34     95.75 o
  16   2   5     1443.63     1373.94    150.04 o
 -17   3   5     4170.09     4369.65    279.93 o
 -15   3   5     7468.06     7546.39    332.32 o
 -13   3   5    22315.85    22375.54    492.14 o
 -11   3   5    24283.17    24133.72    387.48 o
  -9   3   5     8466.04     8182.23    232.36 o
  -7   3   5    16728.32    16358.23    233.31 o
  -5   3   5     7497.32     7065.50    209.35 o
  -3   3   5    59483.02    61235.84    980.22 o
  -1   3   5    79088.90    80198.70   1593.20 o
   1   3   5    77881.13    81673.24   1630.28 o
   3   3   5    77105.80    80600.45    916.91 o
   5   3   5      678.94      732.09     58.78 o
   7   3   5    22757.91    22669.31    579.98 o
   9   3   5    59558.87    61476.02    704.66 o
  11   3   5     4051.81     3972.84    154.18 o
  13   3   5    12170.96    12161.02    333.28 o
  15   3   5    24390.24    24644.61    581.85 o
 -16   4   5      329.65      414.60    117.76 o
 -14   4   5       30.01       70.17     64.14 o
 -12   4   5      165.55      152.23     66.18 o
 -10   4   5     3987.30     3569.74    151.42 o
  -8   4   5      257.49      280.00     61.08 o
  -6   4   5      520.93      616.85     57.21 o
  -4   4   5     4631.34     4492.11    126.42 o
  -2   4   5       85.02      117.79     29.35 o
   0   4   5    23100.62    23852.92    448.75 o
   2   4   5    35319.59    37939.59    345.86 o
   4   4   5     3582.45     3589.12    124.79 o
   6   4   5    17211.41    18329.94    402.93 o
   8   4   5     3068.69     2738.02    112.87 o
  10   4   5       35.13       26.36     62.20 o
  12   4   5     2082.39     1830.12    147.38 o
  14   4   5     1859.63     2034.82    195.98 o
  16   4   5       20.95       44.77     99.26 o
 -15   5   5    10333.47    10622.90    358.89 o
 -13   5   5    20553.60    20351.55    514.18 o
 -11   5   5    30939.37    30050.76    433.18 o
  -9   5   5    17693.66    17110.22    311.71 o
  -7   5   5    46734.59    48072.15   1040.74 o
  -5   5   5   120571.56   119606.60    592.63 o
  -3   5   5   109142.87   110484.12   1492.74 o
  -1   5   5    88000.96    85242.80   1610.96 o
   1   5   5   152710.59   146847.11   2483.78 o
   3   5   5    70043.73    75141.63   1778.45 o
   5   5   5   115573.69   127572.30   3223.33 o
   7   5   5    92048.52    89946.38    828.79 o
   9   5   5    43758.03    43690.57    676.37 o
  11   5   5    48498.08    47790.41    789.51 o
  13   5   5    38210.82    39481.67    634.19 o
  15   5   5     6461.02     6561.42    309.56 o
 -16   6   5     1210.68     1247.98    219.10 o
 -14   6   5     1307.94     1153.94    144.35 o
 -12   6   5     1616.15     1556.82    116.54 o
 -10   6   5     2510.27     2466.29    177.42 o
  -8   6   5     5877.12     5554.82    207.42 o
  -6   6   5       48.10       85.06     34.18 o
  -4   6   5    14354.21    14589.89    305.90 o
  -2   6   5     2225.58     2063.12     77.65 o
   0   6   5      838.67      833.97     51.99 o
   2   6   5     1279.75     1213.49     55.04 o
   4   6   5     2452.60     2319.91    109.21 o
   6   6   5    19447.87    19388.76    434.38 o
   8   6   5     2674.51     2571.23    151.30 o
  10   6   5     1167.78     1127.98    117.78 o
  12   6   5     8959.73     9185.92    291.18 o
  14   6   5      578.87      593.98    110.29 o
  16   6   5     1127.43     1404.44    246.33 o
 -15   7   5    17517.96    17137.60    566.03 o
 -13   7   5    51893.88    49770.78   1274.85 o
 -11   7   5    64214.53    63441.10    927.61 o
  -9   7   5    76583.77    74545.85   1539.88 o
  -7   7   5    43812.60    43538.05    649.31 o
  -5   7   5   165596.84   163730.64   1404.08 o
  -3   7   5    64954.99    64194.74    488.34 o
  -1   7   5    31527.16    31607.28    421.27 o
   1   7   5   125794.77   123626.73    904.42 o
   3   7   5   123917.87   122078.85   1455.60 o
   5   7   5     2840.17     2871.68    137.29 o
   7   7   5   120839.29   123224.44   1018.61 o
   9   7   5    88589.39    88763.09   1918.93 o
  11   7   5    16160.53    15354.96    365.20 o
  13   7   5    26651.83    26003.63    827.81 o
  15   7   5    69160.58    72938.70   2357.59 o
 -14   8   5     4490.61     4561.41    300.07 o
 -12   8   5       60.46       92.57     98.36 o
 -10   8   5       44.00      101.25     55.42 o
  -8   8   5    17149.50    16862.20    396.13 o
  -6   8   5     3845.49     3469.87    108.00 o
  -4   8   5     9313.66     8633.05    208.62 o
  -2   8   5     2607.02     2540.75     90.80 o
   0   8   5     1807.06     1758.98     94.42 o
   2   8   5    19665.66    19938.10    259.69 o
   4   8   5      720.05      799.41     78.90 o
   6   8   5      585.58      570.06     86.79 o
   8   8   5     7404.68     7176.48    241.31 o
  10   8   5      579.06      498.89     94.89 o
  12   8   5     5370.45     5169.94    231.96 o
  14   8   5        8.95       68.96     76.56 o
 -13   9   5    63881.64    61783.03   4813.09 o
 -11   9   5    94687.27    90220.41   6586.71 o
  -9   9   5    27821.05    26769.14    656.07 o
  -7   9   5    88983.70    86408.62    811.23 o
  -5   9   5   106882.93   103544.73   1373.69 o
  -3   9   5    32465.02    32917.88    454.28 o
  -1   9   5   116994.73   116822.23   1075.26 o
   1   9   5    77625.55    78052.33   1186.46 o
   3   9   5    19382.45    20324.76    393.49 o
   5   9   5    66084.90    66836.86    625.39 o
   7   9   5    46209.80    43740.55    589.89 o
   9   9   5    77031.66    75047.80    815.06 o
  11   9   5    51988.81    50231.38    674.93 o
  13   9   5    10992.87    10571.39    316.49 o
 -14  10   5      782.79      713.86    388.27 o
 -12  10   5      864.09      781.41    211.44 o
 -10  10   5      798.37      727.81    142.51 o
  -8  10   5      110.31       95.75     48.39 o
  -6  10   5     1070.86     1053.16     71.36 o
  -4  10   5     2086.97     2044.90     87.40 o
  -2  10   5      135.85      160.92     46.70 o
   0  10   5       44.38       87.64     45.13 o
   2  10   5       92.21       79.49     49.95 o
   4  10   5     1054.93      968.17     88.32 o
   6  10   5     1454.86     1417.59    106.76 o
   8  10   5       79.90      149.75     69.62 o
  10  10   5      141.36       91.99     71.60 o
  12  10   5       34.72       98.41     77.00 o
 -13  11   5    18074.45    18874.27   1140.68 o
 -11  11   5    23132.51    22345.21    954.32 o
  -9  11   5    54708.37    52356.52   3769.97 o
  -7  11   5    42423.75    42286.43    699.23 o
  -5  11   5    51545.11    50810.32    780.47 o
  -3  11   5   108351.04   104682.84   1821.88 o
  -1  11   5    53926.13    53603.99    897.17 o
   1  11   5    86672.40    86011.69    706.82 o
   3  11   5   124626.24   120642.66    902.12 o
   5  11   5    86212.80    83238.50   1022.46 o
   7  11   5    61907.78    59803.77   1054.08 o
   9  11   5    53497.23    52783.55    809.26 o
  11  11   5    29678.20    30677.34    534.87 o
  13  11   5    32872.16    33095.91    673.04 o
 -12  12   5     8226.54     8246.49    820.99 o
 -10  12   5     1433.87     1157.43    239.14 o
  -8  12   5     3023.06     2621.40    283.42 o
  -6  12   5     5773.60     5861.06    183.48 o
  -4  12   5      678.86      544.03     77.61 o
  -2  12   5     2831.08     2651.01    113.83 o
   0  12   5      119.71      144.34     55.30 o
   2  12   5       67.00      131.41     54.46 o
   4  12   5       20.86       59.89     54.12 o
   6  12   5     3362.49     3206.15    148.59 o
   8  12   5       30.46       56.55     69.80 o
  10  12   5     1417.72     1261.75    130.65 o
  12  12   5      223.94      294.59    151.88 o
 -11  13   5    32136.16    34791.89   1788.87 o
  -9  13   5    14060.56    14586.34    720.99 o
  -7  13   5    23395.24    23705.39    744.56 o
  -5  13   5    52345.32    54217.83    566.25 o
  -3  13   5    30678.86    32211.23    436.26 o
  -1  13   5    24044.34    24114.26    360.64 o
   1  13   5    90233.76    88483.59    893.29 o
   3  13   5    46099.71    45914.55    531.15 o
   5  13   5    38026.97    37673.21    653.02 o
   7  13   5    43472.09    41322.41    593.30 o
   9  13   5    24404.02    23644.43    463.17 o
 -10  14   5      696.88      897.17    260.83 o
  -8  14   5     1165.06     1239.81    273.31 o
  -6  14   5    15864.57    16146.67    364.81 o
  -4  14   5     5233.82     5511.04    187.14 o
  -2  14   5     2150.36     2174.84    145.91 o
   0  14   5     3329.04     3302.52    210.68 o
   2  14   5     5056.07     5103.97    180.62 o
   4  14   5     7291.08     7063.94    213.96 o
   6  14   5     5154.03     4955.85    219.60 o
   8  14   5    10149.37    10242.17    265.39 o
  -7  15   5    15520.74    16524.41    465.42 o
  -5  15   5     3768.40     4031.93    233.52 o
  -3  15   5    16026.23    17208.58    377.62 o
  -1  15   5    12967.74    13483.46    336.88 o
   1  15   5     5914.70     5875.72    278.10 o
   3  15   5    20511.64    20359.17    503.02 o
   5  15   5     5131.85     4794.34    182.57 o
   7  15   5     5527.77     5515.83    197.74 o
  -6  16   5     1085.23     1128.73    151.66 o
  -4  16   5     6962.68     7383.07    313.90 o
  -2  16   5    16784.11    18235.29    392.96 o
   0  16   5     9625.00    10048.30    301.62 o
   2  16   5    14052.50    14201.67    360.54 o
   4  16   5     8912.74     8937.43    285.67 o
  -1  17   5    21112.41    22413.54    441.55 o
   1  17   5      576.89      480.08    179.91 o
 -16   0   6    40469.27    44147.68    839.60 o
 -14   0   6    37558.34    38162.14   1199.84 o
 -12   0   6    22803.29    21705.88    539.45 o
 -10   0   6   114530.00   116588.45   1282.10 o
  -8   0   6    64300.46    63441.64   2110.88 o
  -6   0   6   166444.17   162006.95   1415.47 o
  -4   0   6    99343.47    91633.94   1405.90 o
  -2   0   6   226239.58   216759.02   1518.68 o
   0   0   6   195728.69   178387.45   1246.23 o
   2   0   6   245187.47   231215.19  15030.12 o
   4   0   6    97750.16    96947.55   6608.39 o
   6   0   6   293791.63   278751.13   1584.89 o
   8   0   6    44854.57    44014.37    703.84 o
  10   0   6   152762.77   148437.67   1806.99 o
  12   0   6   146816.61   149746.86   6759.74 o
  14   0   6    30891.78    31846.16    661.95 o
  16   0   6    50383.46    51083.84   1333.75 o
 -17   1   6      734.97      671.37    292.29 o
 -15   1   6       43.71       95.20     69.17 o
 -13   1   6     1675.27     1540.68    120.69 o
 -11   1   6      265.02      240.09     64.73 o
  -9   1   6     1924.43     1845.26    115.30 o
  -7   1   6      594.98      566.06     70.00 o
  -5   1   6     6059.42     6147.62    169.36 o
  -3   1   6      457.15      413.30     42.38 o
  -1   1   6      268.92      445.23     43.94 o
   1   1   6      189.35      234.05     33.58 o
   3   1   6     6187.80     6199.55    125.38 o
   5   1   6       71.31      141.04     33.11 o
   7   1   6     6881.93     6846.23    224.61 o
   9   1   6     2452.18     2256.14    117.37 o
  11   1   6      176.72      136.61     66.42 o
  13   1   6        1.89       67.66     63.51 o
  15   1   6      325.87      237.59     94.05 o
 -16   2   6    48398.70    49665.40    786.25 o
 -14   2   6    38855.55    38458.00    587.88 o
 -12   2   6    49567.84    50122.42   1585.64 o
 -10   2   6   118297.76   112064.76   1335.44 o
  -8   2   6   129690.74   126799.43   3513.03 o
  -6   2   6    43578.54    43605.05    579.21 o
  -4   2   6   322957.31   295636.38   5404.23 o
  -2   2   6   186088.95   178774.53   4437.36 o
   0   2   6    84895.88    85033.40    610.13 o
   2   2   6   270180.06   259920.53   3111.91 o
   4   2   6   213472.64   217935.34   2420.15 o
   6   2   6    19491.57    19257.48    337.29 o
   8   2   6   102867.08   105989.88   1557.23 o
  10   2   6   103463.45   103129.30    997.69 o
  12   2   6    55217.16    54811.40    860.07 o
  14   2   6    36892.16    36697.77    731.47 o
  16   2   6    29512.01    31478.08   1015.63 o
 -15   3   6      227.32      289.11     81.25 o
 -13   3   6     4564.98     4296.67    182.73 o
 -11   3   6     2155.82     1997.09    149.69 o
  -9   3   6     1749.87     1572.83    108.84 o
  -7   3   6    20075.79    20063.44    812.41 o
  -5   3   6     4739.70     4627.81    176.98 o
  -3   3   6      333.25      357.90     35.89 o
  -1   3   6    10005.15     9479.00    154.31 o
   1   3   6    19157.08    20848.13    466.32 o
   3   3   6     4295.07     4201.88    118.42 o
   5   3   6     5234.97     5598.44    172.59 o
   7   3   6       11.80       91.42     41.45 o
   9   3   6    13858.73    13553.22    257.53 o
  11   3   6    18020.19    18939.72    768.45 o
  13   3   6       68.17       95.67     91.72 o
  15   3   6       51.61       72.66    101.46 o
 -16   4   6    24738.56    26090.65    470.97 o
 -14   4   6    20535.88    20523.01    514.55 o
 -12   4   6    83817.90    85142.63   1546.97 o
 -10   4   6    63942.98    62642.85    937.56 o
  -8   4   6    56056.89    55079.74    570.28 o
  -6   4   6   113581.91   111855.10   1791.08 o
  -4   4   6    76937.40    74011.34   1347.18 o
  -2   4   6   136728.70   134644.17   2469.17 o
   0   4   6    62588.46    62151.01    859.30 o
   2   4   6    81706.69    83985.80   1366.12 o
   4   4   6   180876.64   187699.08   3923.94 o
   6   4   6    35043.81    38197.21    885.65 o
   8   4   6    23412.04    22182.42    869.65 o
  10   4   6    82079.20    82169.89   1722.44 o
  12   4   6    20207.40    19831.71    424.18 o
  14   4   6    11881.51    11874.82    413.03 o
  16   4   6    27831.18    29246.95    646.71 o
 -15   5   6      209.18      222.96     82.33 o
 -13   5   6      125.75      135.26     67.69 o
 -11   5   6      426.15      314.54     69.53 o
  -9   5   6     5519.38     5524.40    186.55 o
  -7   5   6     4789.12     4542.51    163.61 o
  -5   5   6    16621.86    16255.15    559.90 o
  -3   5   6      743.09      724.51     52.48 o
  -1   5   6     9174.59     9496.44    243.09 o
   1   5   6      509.75      453.23     39.29 o
   3   5   6     1546.45     1647.49     51.42 o
   5   5   6     6473.70     6553.23    151.56 o
   7   5   6     1847.47     1621.11    123.02 o
   9   5   6       19.98       96.73     62.98 o
  11   5   6     3883.64     3637.10    183.98 o
  13   5   6      657.14      569.66    105.16 o
  15   5   6       29.22        0.30    102.24 o
 -14   6   6    18127.81    17933.01    517.76 o
 -12   6   6     7966.34     7680.51    230.42 o
 -10   6   6    12053.33    11824.51    271.84 o
  -8   6   6    30638.72    31227.42    717.24 o
  -6   6   6     2354.60     2266.64     83.75 o
  -4   6   6    22698.29    22658.63    395.71 o
  -2   6   6    20631.99    20329.50    357.04 o
   0   6   6    66826.44    66355.41    764.10 o
   2   6   6    17669.53    16723.44    160.71 o
   4   6   6    41079.73    41324.82    906.49 o
   6   6   6    43386.73    44209.75    852.30 o
   8   6   6    74505.45    74145.27   1363.90 o
  10   6   6    18429.41    18066.54    776.16 o
  12   6   6    30481.97    29602.15    514.94 o
  14   6   6    20422.28    20607.06    468.21 o
 -15   7   6      949.27      850.07    165.36 o
 -13   7   6     5636.40     5512.37    200.65 o
 -11   7   6     7653.79     7561.15    233.56 o
  -9   7   6     7397.25     6917.56    321.33 o
  -7   7   6    29199.57    28591.70    711.09 o
  -5   7   6     2985.46     2936.12     97.80 o
  -3   7   6    31159.21    31178.15    301.36 o
  -1   7   6    27780.23    27050.50    572.03 o
   1   7   6     1140.74     1212.13     57.10 o
   3   7   6     3177.00     3413.46    133.14 o
   5   7   6    11088.82    11185.66    437.08 o
   7   7   6      177.01      214.67     70.09 o
   9   7   6     3854.01     3529.12    178.07 o
  11   7   6      319.82      247.47     80.38 o
  13   7   6      200.23      152.30     80.65 o
  15   7   6     1205.32     1271.24    221.45 o
 -14   8   6      202.23      178.87    114.85 o
 -12   8   6     1811.95     1759.54    140.74 o
 -10   8   6    10182.72    10380.50    251.88 o
  -8   8   6      456.11      334.13     68.84 o
  -6   8   6    46831.48    45465.87    613.64 o
  -4   8   6     3552.96     3728.54    110.98 o
  -2   8   6      866.86      894.30     64.02 o
   0   8   6    10214.63    10056.67    175.63 o
   2   8   6    12288.86    12484.72    323.63 o
   4   8   6     8111.91     7981.00    238.54 o
   6   8   6    42065.08    40850.40    876.21 o
   8   8   6      770.35      760.04     98.74 o
  10   8   6     4248.76     3930.45    194.85 o
  12   8   6     4388.79     3897.35    274.82 o
  14   8   6     2153.01     2335.80    173.41 o
 -13   9   6     1304.21     1189.66    179.82 o
 -11   9   6     2184.94     1940.88    145.06 o
  -9   9   6     3794.92     3716.98    153.98 o
  -7   9   6     2329.86     2353.70    138.68 o
  -5   9   6     8535.56     8674.52    168.17 o
  -3   9   6      975.92      976.02     68.12 o
  -1   9   6      140.15      170.61     42.67 o
   1   9   6     4677.33     4979.79    162.38 o
   3   9   6    29523.60    29826.81    683.20 o
   5   9   6     9503.73     9709.60    233.15 o
   7   9   6     7264.61     6841.47    386.17 o
   9   9   6    15565.98    15609.85    367.60 o
  11   9   6     4339.00     4063.86    199.48 o
  13   9   6     1833.10     1779.45    156.53 o
 -12  10   6      781.45      741.09    151.99 o
 -10  10   6       51.73      112.34     70.10 o
  -8  10   6     2768.05     2648.74    130.15 o
  -6  10   6      889.56      867.86     66.71 o
  -4  10   6     6857.12     6648.57    149.47 o
  -2  10   6    10556.46    10529.45    193.72 o
   0  10   6     1273.05     1344.04     96.14 o
   2  10   6      893.26      950.93     89.35 o
   4  10   6     3093.87     2981.22    136.03 o
   6  10   6     4807.23     4453.39    168.74 o
   8  10   6     1669.76     1849.39    251.25 o
  10  10   6     1191.28     1198.16    125.06 o
  12  10   6     5095.28     4896.85    221.60 o
 -11  11   6     2374.09     2144.81    278.20 o
  -9  11   6     3126.87     2976.87    169.67 o
  -7  11   6     3212.83     3315.85    173.80 o
  -5  11   6     2054.49     1996.04     93.15 o
  -3  11   6     3588.66     3542.61    128.55 o
  -1  11   6     6333.82     6614.55    187.96 o
   1  11   6    28014.17    28444.06    429.88 o
   3  11   6      254.63      338.12     66.88 o
   5  11   6    12756.29    13386.42    286.86 o
   7  11   6    29659.66    29174.18    499.01 o
   9  11   6     2958.06     2861.19    207.78 o
  11  11   6     7846.21     7491.87    267.86 o
 -10  12   6    22549.36    22623.32   1354.53 o
  -8  12   6      953.11      787.25    140.51 o
  -6  12   6      189.14      255.35     67.90 o
  -4  12   6    31243.27    32015.38    372.31 o
  -2  12   6     2715.51     2642.63    125.65 o
   0  12   6      338.26      338.82     66.47 o
   2  12   6    25458.57    25028.97    382.93 o
   4  12   6    12516.56    12578.90    278.38 o
   6  12   6      672.36      647.16     83.77 o
   8  12   6     3622.33     3488.63    188.25 o
  10  12   6    10403.23     9813.30    301.51 o
  -9  13   6    12520.31    13425.99    714.90 o
  -7  13   6    11203.98    10858.52    937.83 o
  -5  13   6     9376.45     9968.59    270.86 o
  -3  13   6    14108.11    15122.16    345.84 o
  -1  13   6    32891.22    34092.76    447.42 o
   1  13   6     6862.46     6779.91    202.32 o
   3  13   6     1504.92     1572.18    112.60 o
   5  13   6     5622.52     5589.95    193.69 o
   7  13   6    14506.11    14368.48    361.15 o
   9  13   6      513.46      598.65    105.02 o
  -8  14   6    19519.39    20656.96    845.23 o
  -6  14   6    33206.81    36368.41    793.97 o
  -4  14   6    10883.73    11479.90    315.26 o
  -2  14   6    31020.24    32754.80    517.86 o
   0  14   6    10480.46     9957.04    242.77 o
   2  14   6     6109.73     6015.66    194.79 o
   4  14   6    32762.46    34023.66    472.30 o
   6  14   6     8555.22     8532.42    241.88 o
   8  14   6      721.01      533.22    102.16 o
  -7  15   6    10760.97    11781.88    613.90 o
  -5  15   6     3845.46     4005.61    189.43 o
  -3  15   6     9143.21     9456.67    281.52 o
  -1  15   6     5129.81     5278.05    219.17 o
   1  15   6     6219.53     6724.64    249.09 o
   3  15   6    10514.09    10643.56    263.24 o
   5  15   6     1786.63     1746.26    126.05 o
   7  15   6     2097.35     2414.82    298.42 o
  -4  16   6    17840.58    19753.04    504.91 o
  -2  16   6    28931.25    31158.98    515.03 o
   0  16   6     5759.20     6333.66    242.66 o
   2  16   6    24545.63    25527.44    483.00 o
   4  16   6    17692.78    17404.16    707.74 o
 -15   1   7      521.07      539.14     91.05 o
 -13   1   7     1710.13     1692.88    125.52 o
 -11   1   7     6536.72     5614.04    196.05 o
  -9   1   7    12672.55    12562.08    277.62 o
  -7   1   7     2155.22     2325.11    127.25 o
  -5   1   7       51.03      171.51     46.27 o
  -3   1   7     5779.64     5296.11    173.35 o
  -1   1   7    37711.05    38142.02    707.19 o
   1   1   7    16845.21    17261.68    207.85 o
   3   1   7    20057.68    19699.66    394.40 o
   5   1   7    11973.72    11969.67    426.63 o
   7   1   7      230.14      350.68     51.80 o
   9   1   7     1979.95     1853.60    103.56 o
  11   1   7     6935.15     6694.53    229.54 o
  13   1   7       40.49      165.88     86.13 o
  15   1   7       24.04        9.56     87.89 o
 -16   2   7     2941.91     2969.38    168.74 o
 -14   2   7     1985.86     1757.52    130.12 o
 -12   2   7      474.61      436.16     74.28 o
 -10   2   7     6257.36     5857.04    197.64 o
  -8   2   7    24922.03    24739.80    382.13 o
  -6   2   7    18984.42    18739.32    315.48 o
  -4   2   7       38.71       96.25     31.88 o
  -2   2   7      265.77      344.25     43.96 o
   0   2   7     6105.93     6117.57    126.73 o
   2   2   7    35000.71    35427.64    749.52 o
   4   2   7     2397.41     2426.46     78.15 o
   6   2   7      463.30      383.39     53.79 o
   8   2   7    23216.33    23767.86    781.99 o
  10   2   7     2262.75     2254.55    120.20 o
  12   2   7      956.45      754.08    132.56 o
  14   2   7     1000.76      859.37    161.81 o
  16   2   7     2844.10     2850.42    201.15 o
 -15   3   7    21592.67    21497.12    403.66 o
 -13   3   7    19963.87    19683.46    373.30 o
 -11   3   7     4104.02     3892.55    166.19 o
  -9   3   7    54252.66    53528.32   1072.99 o
  -7   3   7    10856.39    10900.74    377.31 o
  -5   3   7    23679.01    25425.91    394.95 o
  -3   3   7    56885.40    54106.79    697.77 o
  -1   3   7    43248.47    42354.20    916.85 o
   1   3   7    13962.11    13159.46    243.49 o
   3   3   7    53596.46    53298.83    623.12 o
   5   3   7    18868.66    19362.57    758.07 o
   7   3   7    55895.51    55488.54   1167.23 o
   9   3   7     9639.04     9748.34    271.16 o
  11   3   7     3423.56     3203.91    174.08 o
  13   3   7     9600.97     9599.44    373.52 o
  15   3   7     8457.12     8630.68    369.95 o
 -16   4   7     1696.63     1841.54    200.34 o
 -14   4   7       42.67       46.57     65.25 o
 -12   4   7     5100.98     4874.45    187.61 o
 -10   4   7     3572.83     3612.68    157.82 o
  -8   4   7      189.35      119.38     52.77 o
  -6   4   7     1710.46     1473.24    100.93 o
  -4   4   7     3707.78     3582.00    115.15 o
  -2   4   7     1445.12     1484.91     85.27 o
   0   4   7     3568.14     3568.00     99.40 o
   2   4   7       32.21       49.66     25.45 o
   4   4   7       63.69      171.31     61.92 o
   6   4   7       72.62      151.78     45.82 o
   8   4   7     2704.77     2602.41    150.64 o
  10   4   7     4476.06     4169.84    193.72 o
  12   4   7      398.11      406.20     94.06 o
  14   4   7      125.27      123.80     98.85 o
 -15   5   7    21049.76    20984.69    534.61 o
 -13   5   7    32017.80    31521.03    545.99 o
 -11   5   7    52150.33    52506.13    988.60 o
  -9   5   7    16258.14    15748.42    328.22 o
  -7   5   7    70150.56    69857.77    686.80 o
  -5   5   7    49022.94    48277.41    946.19 o
  -3   5   7     1479.28     1576.54     69.82 o
  -1   5   7    84925.63    81441.88   1734.28 o
   1   5   7    69323.57    69479.35   1358.54 o
   3   5   7     2654.95     2535.60     94.16 o
   5   5   7   148252.20   146613.72   2948.74 o
   7   5   7    29025.89    29740.35    743.60 o
   9   5   7     1010.75      882.57    120.18 o
  11   5   7    55215.49    55427.66   1840.69 o
  13   5   7    47228.65    48285.32   1692.33 o
  15   5   7    16197.77    16232.12    497.87 o
 -14   6   7      224.52      207.51     76.43 o
 -12   6   7     5822.96     5475.25    198.26 o
 -10   6   7     1339.98     1110.01    108.32 o
  -8   6   7     2228.16     2237.34    126.71 o
  -6   6   7     4234.52     4290.11    157.77 o
  -4   6   7      695.66      568.46     52.77 o
  -2   6   7     3578.33     3424.96    100.40 o
   0   6   7    15057.28    15288.39    265.70 o
   2   6   7       25.58       90.69     37.74 o
   4   6   7     3335.69     2981.94    151.08 o
   6   6   7       82.74       50.46     54.73 o
   8   6   7     2887.69     2923.82    162.29 o
  10   6   7     3795.60     3533.50    183.02 o
  12   6   7     2027.99     2033.00    155.54 o
  14   6   7      119.08      120.25     98.95 o
 -13   7   7    11575.75    11533.47    284.85 o
 -11   7   7    23853.51    23713.37    586.58 o
  -9   7   7    76877.59    75058.39    705.01 o
  -7   7   7    46438.79    44860.95   1019.82 o
  -5   7   7    45680.73    44184.05    927.73 o
  -3   7   7   168389.23   154399.69    742.44 o
  -1   7   7    79740.43    77216.27   1331.10 o
   1   7   7    51261.16    51292.55    711.03 o
   3   7   7   106527.80   108338.02   1474.52 o
   5   7   7   105944.97   104394.98   1233.62 o
   7   7   7    60860.84    60364.44    768.26 o
   9   7   7    45551.11    44689.45   1224.19 o
  11   7   7    41415.57    42121.75   1036.62 o
  13   7   7    48630.91    49293.42    843.20 o
 -14   8   7      615.36      540.33    150.59 o
 -12   8   7       13.46       43.15     61.59 o
 -10   8   7     3131.49     2928.86    146.16 o
  -8   8   7       87.73       88.45     56.33 o
  -6   8   7    17476.51    17119.30    461.66 o
  -4   8   7      167.97      184.81     42.16 o
  -2   8   7       11.36       72.74     37.97 o
   0   8   7    15483.26    15348.09    221.81 o
   2   8   7    33713.12    33445.18    416.64 o
   4   8   7     1725.41     1779.65    128.01 o
   6   8   7      720.12      688.02     93.75 o
   8   8   7     7933.29     7947.11    258.27 o
  10   8   7     2696.89     2547.45    163.02 o
  12   8   7      396.45      469.94    101.33 o
  14   8   7     2739.07     2672.11    222.00 o
 -13   9   7    37448.20    37277.04    874.76 o
 -11   9   7    23780.85    22752.37    493.13 o
  -9   9   7    35757.39    35297.61    466.31 o
  -7   9   7    92831.20    91861.68    760.81 o
  -5   9   7    39664.77    40306.22    366.01 o
  -3   9   7   128280.19   123657.16    859.60 o
  -1   9   7   154651.36   147397.55   1739.37 o
   1   9   7    69239.09    72012.25   1653.02 o
   3   9   7    66718.15    70066.98    810.57 o
   5   9   7   104123.63   103593.16   1086.71 o
   7   9   7    70029.83    68555.18    771.33 o
   9   9   7    53717.08    52911.71    689.66 o
  11   9   7    40624.60    40092.14    612.47 o
  13   9   7    47636.39    48970.61    909.14 o
 -12  10   7       76.04      175.23    112.33 o
 -10  10   7       78.12       90.09     72.09 o
  -8  10   7       47.83       47.09     53.82 o
  -6  10   7     1902.49     1978.99    131.13 o
  -4  10   7     4145.47     3884.75    122.14 o
  -2  10   7      941.84      948.23     71.05 o
   0  10   7     2589.22     2559.40    122.65 o
   2  10   7     1810.45     1870.16    111.55 o
   4  10   7     2152.39     2020.15    122.18 o
   6  10   7     6032.23     6155.30    229.19 o
   8  10   7     1495.06     1372.54    131.51 o
  10  10   7       54.18       61.98     70.46 o
  12  10   7     1107.66     1178.81    128.66 o
 -11  11   7    17639.29    16695.98    521.02 o
  -9  11   7    56292.57    53107.16   1589.75 o
  -7  11   7    42581.73    42338.24    646.79 o
  -5  11   7    39920.68    39648.20    531.20 o
  -3  11   7    49538.43    48382.81    785.38 o
  -1  11   7    48464.36    49644.75    525.61 o
   1  11   7    28696.71    28788.13    491.09 o
   3  11   7    48301.09    46548.96    737.78 o
   5  11   7    27717.37    27202.96    504.78 o
   7  11   7    60332.27    58033.81    720.34 o
   9  11   7    26471.18    25277.04    479.94 o
  11  11   7    24452.29    24242.71    490.63 o
 -10  12   7     1457.98     1250.32    179.81 o
  -8  12   7     5343.53     5643.96    241.63 o
  -6  12   7     1167.26     1055.86    125.47 o
  -4  12   7     6321.37     6211.25    169.01 o
  -2  12   7     8206.55     8374.31    213.39 o
   0  12   7      985.99      915.30     89.01 o
   2  12   7     2354.60     2381.34    127.90 o
   4  12   7     5499.76     5178.14    183.96 o
   6  12   7     1010.54      915.23    113.62 o
   8  12   7     8236.36     7791.23    267.14 o
  10  12   7      543.04      480.84    102.62 o
  -9  13   7    23571.72    28941.52   1079.00 o
  -7  13   7    22339.54    23860.58   1537.89 o
  -5  13   7    42493.86    44141.65    607.24 o
  -3  13   7    20027.02    20544.12    462.39 o
  -1  13   7    36911.69    36285.76    772.21 o
   1  13   7    20535.48    20831.42    428.63 o
   3  13   7    19293.48    19621.46    351.72 o
   5  13   7    63327.14    62493.17    651.82 o
   7  13   7    13475.14    12362.62    395.87 o
   9  13   7    11486.43    11284.64    910.49 o
  -8  14   7     2707.74     2740.65    364.94 o
  -6  14   7      420.85      424.39    154.84 o
  -4  14   7     1699.38     1690.54    135.54 o
  -2  14   7     5316.59     5457.97    217.68 o
   0  14   7      143.76      263.22     67.39 o
   2  14   7     3013.43     2946.42    146.78 o
   4  14   7     2855.35     2730.80    145.54 o
   6  14   7     1810.74     1811.95    131.71 o
   8  14   7      250.01      358.04    180.91 o
  -5  15   7    17173.07    18599.55    464.78 o
  -3  15   7    29443.03    31283.46    510.08 o
  -1  15   7    12814.84    13310.42    337.83 o
   1  15   7    22784.28    23031.36    493.13 o
   3  15   7    29151.54    30287.62    449.03 o
   5  15   7    10411.80    10280.43    265.56 o
  -2  16   7      323.99      326.66     91.41 o
   0  16   7    18396.37    19889.00    419.95 o
   2  16   7      959.45      992.12    152.00 o
 -16   0   8    44047.45    47437.74   1072.30 o
 -14   0   8    31401.41    31812.81   1215.30 o
 -12   0   8   167423.66   166565.66   1686.30 o
 -10   0   8    40975.92    41450.64   2142.17 o
  -8   0   8    90551.96    84409.21   3676.97 o
  -6   0   8   297324.66   288863.00   9002.52 o
  -4   0   8    86431.84    82480.85    954.32 o
  -2   0   8    70636.45    69046.41    607.13 o
   0   0   8   320567.66   290992.16   5381.30 o
   2   0   8    39315.98    38092.04    510.45 o
   4   0   8    85827.10    84656.58   1862.82 o
   6   0   8    86648.80    84916.30   4133.96 o
   8   0   8    74834.13    76413.69   1170.09 o
  10   0   8    41274.63    42945.26    737.01 o
  12   0   8    15149.74    15227.19    454.81 o
  14   0   8    38393.98    40813.02   1221.63 o
 -15   1   8     1417.53     1412.02    133.09 o
 -13   1   8      227.03      247.59     73.06 o
 -11   1   8     1549.92     1267.26    112.67 o
  -9   1   8      146.10      125.78     53.99 o
  -7   1   8      580.51      637.76     82.06 o
  -5   1   8      670.19      571.68     71.18 o
  -3   1   8     9379.84     9062.75    290.29 o
  -1   1   8     1758.63     1894.57     83.53 o
   1   1   8     2919.43     2557.73     88.73 o
   3   1   8      203.14      243.15     38.67 o
   5   1   8      611.69      672.61     54.87 o
   7   1   8    32562.12    34234.08    943.32 o
   9   1   8      540.94      444.50     77.68 o
  11   1   8     4329.66     4286.52    189.14 o
  13   1   8     3088.62     3347.01    204.41 o
  15   1   8      934.19      899.80    187.09 o
 -16   2   8    26015.92    26602.38    626.46 o
 -14   2   8    48248.77    51087.95    822.55 o
 -12   2   8    23229.61    23663.17    413.72 o
 -10   2   8    79305.59    77588.90   1346.75 o
  -8   2   8   110007.12   106065.60   3472.77 o
  -6   2   8    56867.96    56550.05   1449.26 o
  -4   2   8    80252.58    78947.37    722.63 o
  -2   2   8   128642.59   121928.05   2035.07 o
   0   2   8   114794.95   111747.88   1624.38 o
   2   2   8   170130.44   161467.53    999.27 o
   4   2   8   100981.73    99070.88   1370.75 o
   6   2   8    82769.83    82860.41   2449.56 o
   8   2   8   116758.64   119598.74   1059.51 o
  10   2   8    45895.28    44403.65    739.18 o
  12   2   8    45533.41    45935.35    798.66 o
  14   2   8    65975.16    69683.64    883.92 o
 -15   3   8     4082.83     4128.68    187.90 o
 -13   3   8      961.96      878.69    104.20 o
 -11   3   8      348.09      323.30     70.15 o
  -9   3   8     2048.36     1834.95    120.67 o
  -7   3   8    29067.68    29563.09    840.68 o
  -5   3   8      423.10      460.55     83.18 o
  -3   3   8     3484.32     3457.28    108.02 o
  -1   3   8    11884.61    11486.02    240.36 o
   1   3   8      532.92      467.57     45.36 o
   3   3   8     6786.48     6410.34    132.44 o
   5   3   8     1365.20     1459.72     83.69 o
   7   3   8     6212.90     6140.74    171.06 o
   9   3   8     1801.40     1919.33    134.76 o
  11   3   8       27.11       49.99     85.93 o
  13   3   8     1316.42     1133.72    166.00 o
  15   3   8      244.11      178.70    123.96 o
 -14   4   8    25919.71    26320.45    630.54 o
 -12   4   8    22418.38    21716.98    388.42 o
 -10   4   8    28970.76    27249.30    754.52 o
  -8   4   8    45974.05    45514.58   1449.03 o
  -6   4   8    35399.84    36466.47    885.29 o
  -4   4   8    49141.61    48826.36    755.28 o
  -2   4   8    98404.10    95364.56   1367.60 o
   0   4   8   114667.32   109467.58   1090.88 o
   2   4   8    89611.27    87652.41    911.96 o
   4   4   8    56276.98    59064.91   2140.77 o
   6   4   8   120517.77   116481.10   2186.16 o
   8   4   8    75051.06    76689.52   1404.42 o
  10   4   8    61640.70    59204.75   3145.94 o
  12   4   8    65076.91    64737.93   5245.91 o
  14   4   8    22514.39    23550.86    596.44 o
 -15   5   8       86.09      128.61    100.16 o
 -13   5   8     6828.30     7320.26    258.50 o
 -11   5   8     1466.25     1346.59    114.84 o
  -9   5   8      119.87      124.45     58.00 o
  -7   5   8      174.67      146.55     51.51 o
  -5   5   8     2012.27     1986.61    112.71 o
  -3   5   8       50.94      113.07     32.90 o
  -1   5   8    14263.90    13690.03    205.84 o
   1   5   8    10150.77    10034.29    273.86 o
   3   5   8     2470.21     2318.15     94.96 o
   5   5   8     3268.54     3079.42    154.58 o
   7   5   8     1637.03     1595.86    124.55 o
   9   5   8     1188.14     1070.28    116.30 o
  11   5   8      938.40     1094.79    162.67 o
  13   5   8      916.96      849.59    144.39 o
 -14   6   8    23532.63    23990.07    449.01 o
 -12   6   8    16978.95    16271.73    337.56 o
 -10   6   8    28002.59    27053.48    518.01 o
  -8   6   8    30356.51    30400.61    436.11 o
  -6   6   8    60834.68    59772.50    597.24 o
  -4   6   8    45039.38    43004.28    924.42 o
  -2   6   8    22461.98    22006.18    324.12 o
   0   6   8    24358.38    24007.17    269.01 o
   2   6   8    72863.90    73877.25   1713.31 o
   4   6   8     6485.91     5874.18    203.90 o
   6   6   8    28253.24    29160.34    635.58 o
   8   6   8    42838.10    42595.30   1418.93 o
  10   6   8     6955.01     6575.71    243.41 o
  12   6   8     1970.19     1818.87    155.24 o
  14   6   8    22194.27    21658.96    567.43 o
 -13   7   8       55.90       78.87     67.33 o
 -11   7   8       72.25       95.17     62.51 o
  -9   7   8      662.03      662.37     86.24 o
  -7   7   8      103.94      111.02     52.98 o
  -5   7   8     2377.82     2154.78    118.50 o
  -3   7   8    23905.42    23396.13    413.98 o
  -1   7   8     2459.46     2258.18     85.47 o
   1   7   8    10378.31    10413.84    261.49 o
   3   7   8     7202.34     7074.53    240.14 o
   5   7   8     4364.95     3899.67    177.89 o
   7   7   8    22573.09    23139.09    724.27 o
   9   7   8     4539.77     4427.51    276.23 o
  11   7   8      299.57      347.34     92.94 o
  13   7   8    13922.70    14559.47    377.92 o
 -12   8   8    13423.47    13076.82    299.83 o
 -10   8   8      768.70      631.66     87.25 o
  -8   8   8     3925.85     3794.44    159.74 o
  -6   8   8    14563.76    14126.03    378.29 o
  -4   8   8     3815.17     3502.99    108.97 o
  -2   8   8    14263.52    14209.85    350.29 o
   0   8   8    27240.60    26531.31    551.02 o
   2   8   8     3517.31     3274.43    136.03 o
   4   8   8    11984.24    12322.55    568.08 o
   6   8   8     7594.05     7769.15    302.61 o
   8   8   8      483.51      542.12     93.63 o
  10   8   8    12059.49    11215.78    643.10 o
  12   8   8     8759.29     8820.67    295.20 o
 -13   9   8     3109.10     2448.06    491.64 o
 -11   9   8     1737.40     1531.18    122.51 o
  -9   9   8    19295.62    19699.73    573.32 o
  -7   9   8     3274.77     3009.71    141.43 o
  -5   9   8    11636.93    10695.23    245.54 o
  -3   9   8    16146.92    16056.21    292.71 o
  -1   9   8    10801.47    10809.28    324.16 o
   1   9   8      278.39      290.70     60.96 o
   3   9   8    18528.16    18523.99    338.04 o
   5   9   8     5741.83     5780.49    217.81 o
   7   9   8      831.79      797.27    104.80 o
   9   9   8     2651.40     2289.61    153.20 o
  11   9   8    13864.13    13336.93    354.70 o
 -12  10   8     9070.90     9190.12    406.26 o
 -10  10   8      369.81      367.55     91.34 o
  -8  10   8        2.50       39.13     55.49 o
  -6  10   8     9939.20    10087.03    242.22 o
  -4  10   8     2349.50     2413.57    102.38 o
  -2  10   8        0.90       81.76     58.04 o
   0  10   8     9469.13     9561.00    251.88 o
   2  10   8     2469.63     2474.59    126.37 o
   4  10   8     3070.54     2804.10    159.13 o
   6  10   8      447.19      462.13     88.77 o
   8  10   8      365.59      396.11     90.78 o
  10  10   8      313.98      328.05     91.67 o
  12  10   8     2779.86     2701.86    311.48 o
 -11  11   8    23459.72    23876.34    615.88 o
  -9  11   8     1571.79     1294.03    131.64 o
  -7  11   8    12902.16    12910.60    290.06 o
  -5  11   8    15463.10    14988.34    308.03 o
  -3  11   8     6845.54     6446.80    186.79 o
  -1  11   8     6102.30     6245.09    188.48 o
   1  11   8     9574.96     9611.62    237.51 o
   3  11   8    12220.44    12752.00    278.27 o
   5  11   8    10771.90    11257.14    476.92 o
   7  11   8      156.36      183.88     77.95 o
   9  11   8    13102.97    13107.92    347.73 o
  11  11   8     6075.48     5766.31    427.28 o
 -10  12   8     2739.01     2605.16    254.47 o
  -8  12   8    11340.95    11503.77    569.29 o
  -6  12   8     1889.76     1808.40    122.19 o
  -4  12   8     2414.11     2465.43    122.16 o
  -2  12   8     6232.85     6169.47    187.64 o
   0  12   8     1469.93     1427.48    107.04 o
   2  12   8     5888.35     6016.04    195.49 o
   4  12   8     8170.26     8123.78    230.40 o
   6  12   8    10746.63    10834.37    320.62 o
   8  12   8     5255.48     5110.48    266.67 o
  10  12   8     2438.78     2339.09    304.65 o
  -9  13   8     2440.14     2125.64    229.98 o
  -7  13   8      161.53      185.57    105.04 o
  -5  13   8     9228.88     9963.37    475.43 o
  -3  13   8     9958.96    10315.76    240.14 o
  -1  13   8     4394.71     4375.49    165.18 o
   1  13   8     1773.67     1742.58    121.07 o
   3  13   8    21345.60    22089.05    378.90 o
   5  13   8    12495.58    12604.25    292.92 o
   7  13   8     7467.11     7471.38    408.96 o
  -6  14   8     7551.63     7716.10    422.69 o
  -4  14   8     9439.14     9831.94    342.33 o
  -2  14   8     5724.16     5893.68    189.54 o
   0  14   8    33028.35    34457.31    460.39 o
   2  14   8    11284.73    11444.56    323.81 o
   4  14   8     2287.93     2358.37    138.69 o
   6  14   8    13235.37    12831.57    392.06 o
  -5  15   8      578.50      509.99    163.11 o
  -3  15   8    19504.22    21758.82    471.74 o
  -1  15   8      124.32       94.52     77.24 o
   1  15   8     1771.53     1675.21    123.91 o
   3  15   8    12597.58    12858.96    295.33 o
 -15   1   9     2616.65     2724.14    164.57 o
 -13   1   9     3125.05     2981.21    163.91 o
 -11   1   9       90.49      126.21     66.71 o
  -9   1   9       31.46      182.57     63.78 o
  -7   1   9     2052.51     2073.13    122.22 o
  -5   1   9     1104.08     1051.41     92.87 o
  -3   1   9     2118.07     2201.12     92.42 o
  -1   1   9     2948.58     2806.65    114.39 o
   1   1   9     1004.52     1081.76     66.24 o
   3   1   9     7598.29     7683.38    150.75 o
   5   1   9     5521.26     5205.76    125.68 o
   7   1   9    12833.16    13105.44    240.55 o
   9   1   9       81.52      192.75    119.22 o
  11   1   9    12153.06    12535.62    412.49 o
  13   1   9     1857.16     1989.52    283.30 o
  15   1   9       23.84      120.35    126.12 o
 -14   2   9     1111.65      896.32    107.65 o
 -12   2   9     1140.22     1208.66    115.42 o
 -10   2   9     2062.14     2071.45    141.15 o
  -8   2   9     2917.56     2747.27    142.34 o
  -6   2   9      471.99      434.70     67.86 o
  -4   2   9      855.58      833.08     82.69 o
  -2   2   9    16436.50    15748.43    300.99 o
   0   2   9     1810.46     1744.89     80.41 o
   2   2   9       22.78       80.85     33.68 o
   4   2   9     9154.60     8647.10    153.29 o
   6   2   9      512.63      408.27     59.31 o
   8   2   9     2280.11     2232.04    111.36 o
  10   2   9     2171.54     1712.73    165.04 o
  12   2   9     3228.37     2858.08    212.79 o
  14   2   9      190.07      137.85    106.25 o
 -15   3   9     9870.69    10343.11    397.04 o
 -13   3   9     4526.96     4346.94    292.77 o
 -11   3   9    12599.36    12750.38    302.19 o
  -9   3   9    22492.40    23044.48    393.07 o
  -7   3   9    17364.50    15927.97    420.16 o
  -5   3   9     6668.01     7139.84    201.30 o
  -3   3   9    26850.75    26543.37    466.83 o
  -1   3   9     2321.48     2338.49    128.17 o
   1   3   9    48891.75    47216.75    374.40 o
   3   3   9    24250.92    23710.35    492.71 o
   5   3   9     4149.89     4266.06    153.87 o
   7   3   9    18930.87    19023.05    380.89 o
   9   3   9    33051.84    33893.60    517.97 o
  11   3   9     4875.36     4393.77    257.25 o
  13   3   9    30368.73    32003.68    686.99 o
 -14   4   9     1468.63     1536.42    131.98 o
 -12   4   9      134.90      142.00     71.56 o
 -10   4   9     1385.62     1199.03    107.31 o
  -8   4   9    10116.22    10117.21    321.42 o
  -6   4   9      152.70      233.57     55.45 o
  -4   4   9     1662.48     1660.66    104.11 o
  -2   4   9    29390.63    29487.92    489.41 o
   0   4   9    10002.02     9970.81    213.06 o
   2   4   9     8161.88     7611.26    140.71 o
   4   4   9     5429.88     5762.95    218.29 o
   6   4   9    22001.62    21153.66    855.27 o
   8   4   9     3142.63     3019.42    162.20 o
  10   4   9       47.54       86.85     69.95 o
  12   4   9     4596.53     4464.64    263.04 o
  14   4   9     1171.19      963.35    185.34 o
 -13   5   9    29811.25    30153.50    566.25 o
 -11   5   9    30875.84    30590.49    462.93 o
  -9   5   9     9078.99     8832.64    244.27 o
  -7   5   9    93299.46    91236.58    783.49 o
  -5   5   9   120398.87   113622.94   1145.53 o
  -3   5   9    33490.85    34604.67    753.68 o
  -1   5   9    66879.01    64221.18   1018.68 o
   1   5   9    39450.42    38587.16    327.83 o
   3   5   9   102744.09    99369.71   1195.64 o
   5   5   9    58952.95    57367.00   1188.81 o
   7   5   9    29387.81    29621.37   1167.14 o
   9   5   9    47298.11    47462.10    909.19 o
  11   5   9    23567.45    24224.69    750.09 o
  13   5   9     1476.73     1236.71    168.17 o
 -14   6   9      818.18      647.89    123.23 o
 -12   6   9     2787.02     2834.78    153.40 o
 -10   6   9      575.85      486.96     80.16 o
  -8   6   9     5387.03     5239.68    187.80 o
  -6   6   9      323.46      259.04     62.10 o
  -4   6   9       22.94       67.81     45.14 o
  -2   6   9    47907.24    47800.66    631.33 o
   0   6   9    18082.52    16741.88    226.91 o
   2   6   9     3253.80     3023.67    151.81 o
   4   6   9    10176.94     9882.62    299.83 o
   6   6   9     1822.51     2008.68    136.56 o
   8   6   9       20.53      117.19     66.89 o
  10   6   9      220.08      176.76     76.05 o
  12   6   9     1064.75      905.70    149.42 o
 -13   7   9    38773.20    39353.00    610.03 o
 -11   7   9    19897.55    19862.01    370.75 o
  -9   7   9    42935.98    42092.08    807.66 o
  -7   7   9    48406.68    46594.25   1102.60 o
  -5   7   9    55508.95    54025.36   1363.40 o
  -3   7   9    63421.61    61241.43   1153.96 o
  -1   7   9    61750.13    60037.39   1244.95 o
   1   7   9    76726.59    75947.44   1551.85 o
   3   7   9    78722.66    74891.33    761.37 o
   5   7   9    39957.24    38444.57    549.99 o
   7   7   9    48361.51    48909.02   1805.81 o
   9   7   9    43548.48    44009.87    837.25 o
  11   7   9    23868.26    24119.09    679.72 o
  13   7   9    31620.84    31492.36   1168.26 o
 -12   8   9      271.19      258.77     77.47 o
 -10   8   9      374.11      342.05     75.96 o
  -8   8   9      593.67      576.96     83.13 o
  -6   8   9      490.28      413.72     72.42 o
  -4   8   9       27.10      102.85     52.49 o
  -2   8   9       53.11      114.90     42.25 o
   0   8   9       36.38       65.76     44.92 o
   2   8   9     1113.37      988.54    104.03 o
   4   8   9      182.75      255.71     74.06 o
   6   8   9      508.72      457.03     87.32 o
   8   8   9       66.23       85.39     69.05 o
  10   8   9       18.51       30.95     70.54 o
  12   8   9     1071.54     1040.97    130.05 o
 -11   9   9    43541.32    43403.25    799.97 o
  -9   9   9    24997.43    24385.65    394.03 o
  -7   9   9    30447.76    29707.43    548.55 o
  -5   9   9    90087.75    88106.55   1759.18 o
  -3   9   9    20495.74    20960.19    278.13 o
  -1   9   9    43980.11    43527.24    857.44 o
   1   9   9    99421.38    95032.23   1023.99 o
   3   9   9    47396.25    47645.96    617.26 o
   5   9   9    42062.65    40643.52   1123.03 o
   7   9   9    46807.57    46715.60    978.32 o
   9   9   9    27333.98    27270.80    902.80 o
  11   9   9    53195.83    52561.72    716.55 o
 -10  10   9       39.64        5.91     63.99 o
  -8  10   9     3626.23     3332.11    153.80 o
  -6  10   9     1825.31     1676.07    120.48 o
  -4  10   9      214.23      250.50     64.87 o
  -2  10   9     1323.13     1286.49     96.64 o
   0  10   9       34.45       78.58     53.11 o
   2  10   9     3393.83     3217.59    144.04 o
   4  10   9       13.26       63.54     64.85 o
   6  10   9     5559.12     5502.83    220.84 o
   8  10   9      162.07      237.99     83.36 o
  10  10   9     5588.32     5235.74    229.43 o
  -9  11   9    32969.01    33483.25    757.07 o
  -7  11   9    22424.05    22206.44    542.09 o
  -5  11   9    61574.30    61552.55   1421.97 o
  -3  11   9    76859.43    74236.89    953.31 o
  -1  11   9    28738.12    28497.04    737.19 o
   1  11   9    93681.60    92271.44   2480.85 o
   3  11   9    75188.85    75818.66   1176.98 o
   5  11   9    16697.93    17513.24    508.52 o
   7  11   9    29633.18    29601.93    521.15 o
   9  11   9    63080.16    61687.63    910.67 o
  -8  12   9       62.31       97.37     79.69 o
  -6  12   9       24.27        1.91     74.61 o
  -4  12   9      700.30      509.09    108.13 o
  -2  12   9     2888.37     2785.11    134.87 o
   0  12   9     2856.99     2812.72    138.74 o
   2  12   9     4464.65     4389.91    170.74 o
   4  12   9      119.01      127.61     75.22 o
   6  12   9      431.60      437.79     93.24 o
   8  12   9      856.92      869.92    126.62 o
  -7  13   9    51627.29    51073.38   1067.07 o
  -5  13   9    18235.27    19010.52    667.92 o
  -3  13   9    19887.64    20338.01    387.10 o
  -1  13   9    46901.70    49090.58    603.56 o
   1  13   9    13866.91    13870.08    296.11 o
   3  13   9    17728.99    18057.16    347.01 o
   5  13   9    51537.02    52289.72    700.33 o
   7  13   9    14619.17    15150.28    377.93 o
  -6  14   9     3424.08     3422.57    298.95 o
  -4  14   9     5828.61     6027.90    397.28 o
  -2  14   9    15175.60    15614.19    305.00 o
   0  14   9     5670.57     6109.52    201.20 o
   2  14   9     1555.69     1584.36    121.69 o
   4  14   9     2360.88     2396.76    162.10 o
  -1  15   9     2599.11     2904.83    182.25 o
   1  15   9     7499.58     7970.78    233.49 o
 -14   0  10    10419.52    10088.97    399.46 o
 -12   0  10    48411.97    47903.25   1031.91 o
 -10   0  10    43120.61    43542.35   2045.07 o
  -8   0  10    40732.93    41477.13   1666.01 o
  -6   0  10    41392.16    38979.54   1551.33 o
  -4   0  10   136836.89   126142.76   1562.12 o
  -2   0  10   131351.31   127449.03   2676.65 o
   0   0  10    51457.58    50367.01   1051.54 o
   2   0  10   144498.23   142177.61   1124.66 o
   4   0  10   246239.42   222664.33   4327.63 o
   6   0  10    88095.87    92506.26   1282.43 o
   8   0  10    79013.77    86177.11   1390.14 o
  10   0  10   128837.48   128053.30   2928.09 o
  12   0  10    36900.59    37580.15   1202.87 o
  14   0  10    28372.73    29972.45   1072.25 o
 -13   1  10     1472.72     1524.06    131.22 o
 -11   1  10     4327.33     4014.55    179.35 o
  -9   1  10     2730.57     2910.29    147.90 o
  -7   1  10     3490.33     3300.58    148.04 o
  -5   1  10     7220.85     6551.95    196.70 o
  -3   1  10    18296.72    18195.44    402.64 o
  -1   1  10     5197.53     5134.04    136.67 o
   1   1  10    14615.86    13724.33    279.21 o
   3   1  10     4374.16     4128.38    116.59 o
   5   1  10     1589.70     1322.27     85.61 o
   7   1  10     1823.35     1650.80    117.75 o
   9   1  10     2458.74     2347.22    142.76 o
  11   1  10     1048.21     1023.27    129.98 o
  13   1  10     2222.23     2224.74    243.30 o
 -14   2  10    46553.77    48126.22    897.23 o
 -12   2  10    25674.13    24973.19    430.70 o
 -10   2  10    80886.40    83605.88   2401.76 o
  -8   2  10    38303.70    38365.95    806.61 o
  -6   2  10    58166.05    55837.70    978.09 o
  -4   2  10   140846.48   130427.13    908.79 o
  -2   2  10   116269.32   111031.22    904.61 o
   0   2  10    37427.14    36941.00    503.41 o
   2   2  10   111480.51   108281.88   1232.41 o
   4   2  10    55709.48    53654.15    663.83 o
   6   2  10    79529.57    77795.41   1369.13 o
   8   2  10    77695.59    77504.41   2474.83 o
  10   2  10    44868.36    46323.47    781.12 o
  12   2  10    32882.68    34876.27    704.95 o
  14   2  10    32736.76    33441.92    802.92 o
 -13   3  10      327.43      318.66     82.31 o
 -11   3  10     3340.76     3196.16    162.06 o
  -9   3  10       81.73      106.53     57.44 o
  -7   3  10      898.64      793.10     88.94 o
  -5   3  10     5115.20     4961.57    171.12 o
  -3   3  10       54.89       61.23     45.90 o
  -1   3  10     5347.83     5195.92    155.30 o
   1   3  10     2024.65     1867.69     82.50 o
   3   3  10     7973.02     8184.62    190.06 o
   5   3  10      971.54      922.96     79.13 o
   7   3  10      729.47      553.80     87.23 o
   9   3  10     5318.19     4775.28    254.90 o
  11   3  10     1958.16     1703.47    180.11 o
  13   3  10     1924.74     1743.75    194.15 o
 -14   4  10     7216.30     7454.78    297.42 o
 -12   4  10    63429.71    63758.98   1442.21 o
 -10   4  10    55007.24    55894.20    904.92 o
  -8   4  10    51571.96    49855.34   1359.96 o
  -6   4  10    69510.27    68300.93    659.64 o
  -4   4  10    59064.71    56618.86   1564.64 o
  -2   4  10    26546.71    26428.49    558.24 o
   0   4  10   112874.67   105572.67   1779.82 o
   2   4  10    16451.58    16327.50    313.93 o
   4   4  10    50085.89    47991.55    748.45 o
   6   4  10    40035.80    40556.01    547.96 o
   8   4  10     8123.89     7954.25    423.21 o
  10   4  10    25544.63    24339.32    567.01 o
  12   4  10    44125.87    45159.31   2373.89 o
 -13   5  10      305.13      314.08     79.01 o
 -11   5  10     1686.00     1599.28    127.45 o
  -9   5  10      798.01      849.33     95.26 o
  -7   5  10      349.96      414.44     73.72 o
  -5   5  10       21.35       74.71     51.94 o
  -3   5  10     3567.84     3552.93    138.20 o
  -1   5  10     1219.94     1031.88     71.56 o
   1   5  10      361.33      253.27     54.70 o
   3   5  10    20673.34    20498.64    381.86 o
   5   5  10     3383.33     3118.51    160.97 o
   7   5  10       20.33       71.55     65.30 o
   9   5  10     2776.29     2746.14    165.83 o
  11   5  10      692.84      370.53    109.56 o
  13   5  10       17.20      -43.49     91.96 o
 -12   6  10     5719.53     5367.53    204.53 o
 -10   6  10    24659.28    25072.42    414.55 o
  -8   6  10    12525.83    12173.21    283.21 o
  -6   6  10     5586.28     5409.92    184.22 o
  -4   6  10    50061.12    50585.00   1006.45 o
  -2   6  10    55926.07    54644.89    848.59 o
   0   6  10     5378.24     5074.34    158.55 o
   2   6  10    53421.18    52912.30    625.06 o
   4   6  10    45578.82    45331.79    708.93 o
   6   6  10     4841.71     4794.38    260.47 o
   8   6  10    42158.98    43645.03    611.31 o
  10   6  10    30623.23    32225.31   1550.94 o
  12   6  10     9062.68     8556.71    362.88 o
 -13   7  10     1244.21     1206.81    149.30 o
 -11   7  10    18955.66    19304.65    371.38 o
  -9   7  10     4190.09     4090.14    171.20 o
  -7   7  10       67.25       76.31     58.10 o
  -5   7  10     7451.74     7182.30    275.84 o
  -3   7  10     3780.91     3751.97    145.02 o
  -1   7  10     1725.64     1646.57    123.06 o
   1   7  10     2556.23     2386.24    141.44 o
   3   7  10      344.62      356.13     75.57 o
   5   7  10     2839.38     2731.03    158.70 o
   7   7  10      195.90      155.92     71.54 o
   9   7  10       89.86       92.60     73.04 o
  11   7  10     1116.04     1127.40    131.40 o
 -12   8  10     5699.69     5690.65    209.12 o
 -10   8  10     1331.33     1217.92    113.79 o
  -8   8  10    10160.05    10348.17    258.04 o
  -6   8  10    14010.96    14239.80    602.73 o
  -4   8  10      385.65      417.07     66.79 o
  -2   8  10     8723.90     8461.45    249.51 o
   0   8  10    12266.41    12128.60    296.66 o
   2   8  10     1334.57     1278.32    116.97 o
   4   8  10    17810.63    17908.92    379.81 o
   6   8  10    11396.55    10985.99    371.71 o
   8   8  10     3081.61     2909.49    172.83 o
  10   8  10     2782.50     2695.45    185.14 o
  12   8  10     1710.62     1943.69    307.81 o
 -11   9  10      490.58      390.57     86.30 o
  -9   9  10     1060.65     1025.60    105.23 o
  -7   9  10    18208.81    18267.12    507.64 o
  -5   9  10     6723.28     6797.43    347.78 o
  -3   9  10      110.91      128.49     80.90 o
  -1   9  10     9933.07    10057.98    343.62 o
   1   9  10    22412.60    22457.33    415.73 o
   3   9  10     2571.73     2703.52    155.89 o
   5   9  10     5094.70     5362.55    216.23 o
   7   9  10    12449.90    12863.41    431.94 o
   9   9  10     3471.27     3510.50    191.13 o
  11   9  10     2078.30     2496.65    324.03 o
 -10  10  10     2310.26     2283.78    139.19 o
  -8  10  10      108.02      118.69     65.21 o
  -6  10  10      233.03      237.15     68.02 o
  -4  10  10     2204.56     1990.79    164.01 o
  -2  10  10      465.66      485.78     71.34 o
   0  10  10      821.21      793.79     86.73 o
   2  10  10     1028.61      906.51    108.57 o
   4  10  10    10326.46    10711.41    319.32 o
   6  10  10       15.05       67.93     69.08 o
   8  10  10      719.82      802.15    115.72 o
  10  10  10     2242.73     2244.97    213.84 o
  -9  11  10     4903.29     4956.70    197.51 o
  -7  11  10    10023.88    10326.12    273.03 o
  -5  11  10     3644.42     3540.98    269.29 o
  -3  11  10    10586.65    10742.47    355.29 o
  -1  11  10     5166.07     5039.45    202.74 o
   1  11  10    11906.09    11812.16    268.19 o
   3  11  10    13503.83    13851.68    345.86 o
   5  11  10      906.03      841.43    111.32 o
   7  11  10     5537.15     5626.17    235.14 o
   9  11  10    18088.91    19216.65    754.14 o
  -8  12  10     4478.54     4638.55    342.83 o
  -6  12  10     1627.85     1620.74    157.33 o
  -4  12  10     6691.95     6367.67    273.97 o
  -2  12  10    10190.20     9916.88    275.73 o
   0  12  10      140.56      236.09     64.39 o
   2  12  10     3998.45     4076.24    250.29 o
   4  12  10     2215.02     2138.55    156.88 o
   6  12  10      266.48      314.51    131.77 o
  -5  13  10     7023.31     7036.11    284.27 o
  -3  13  10     2488.03     2384.04    183.99 o
  -1  13  10     4932.73     5021.76    182.56 o
   1  13  10     8021.60     7936.52    228.04 o
   3  13  10     1456.64     1368.44    135.51 o
   5  13  10     1481.38     1408.05    137.50 o
  -4  14  10     9989.13    10599.25    510.11 o
  -2  14  10     8216.06     8436.69    322.49 o
   0  14  10     6634.74     7128.26    218.72 o
   2  14  10     6712.72     6767.77    217.15 o
 -13   1  11     3660.51     3693.68    198.87 o
 -11   1  11     4859.12     5060.91    203.59 o
  -9   1  11       49.46      173.06     61.95 o
  -7   1  11    11588.20    11645.85    304.03 o
  -5   1  11    24409.75    23625.19    392.23 o
  -3   1  11     4144.90     3930.08    147.66 o
  -1   1  11    41946.39    41274.66    389.93 o
   1   1  11     8904.59     8793.74    172.66 o
   3   1  11      604.05      545.91     55.97 o
   5   1  11     4810.85     4808.53    151.59 o
   7   1  11      719.66      704.51     91.44 o
   9   1  11     1163.38     1126.72    149.33 o
  11   1  11     7954.98     7869.92    287.57 o
  13   1  11      673.24      751.62    165.30 o
 -12   2  11       21.60       75.03     67.71 o
 -10   2  11      544.78      544.80     86.83 o
  -8   2  11     2372.88     2233.16    134.86 o
  -6   2  11    10854.96    10413.37    255.83 o
  -4   2  11     6333.65     5904.72    183.70 o
  -2   2  11     3681.69     3566.42    136.61 o
   0   2  11     2973.44     2809.58    102.90 o
   2   2  11      909.33      806.99     63.71 o
   4   2  11     7716.77     7274.61    183.13 o
   6   2  11      247.06      272.12     58.22 o
   8   2  11     1590.05     1630.00    241.12 o
  10   2  11     1759.10     1569.01    172.28 o
  12   2  11       54.26       47.76     86.31 o
 -13   3  11      987.30      940.70    109.55 o
 -11   3  11     5111.82     4924.69    195.70 o
  -9   3  11    21134.16    21275.86    387.10 o
  -7   3  11    11568.41    11337.20    272.70 o
  -5   3  11    19737.16    19432.06    335.00 o
  -3   3  11    38539.36    37295.24    443.64 o
  -1   3  11    34578.37    33449.39    796.92 o
   1   3  11    22467.61    21932.89    273.21 o
   3   3  11     9062.86     8830.82    203.34 o
   5   3  11    19752.53    19511.62    372.06 o
   7   3  11    10602.69    10627.87    500.45 o
   9   3  11    13046.37    12285.71    446.73 o
  11   3  11    11074.97    11436.16    403.02 o
  13   3  11     9289.30     8618.05    477.24 o
 -12   4  11     5229.64     5521.59    211.49 o
 -10   4  11      669.99      545.90     86.56 o
  -8   4  11      222.68      229.57     68.29 o
  -6   4  11      117.52      196.82     59.63 o
  -4   4  11     2525.84     2342.59    158.63 o
  -2   4  11      202.47      172.40     50.12 o
   0   4  11      299.37      216.38     45.60 o
   2   4  11     3602.08     3124.93    124.84 o
   4   4  11       38.71       56.20     55.14 o
   6   4  11      169.88      149.02     65.14 o
   8   4  11     9145.48     9356.54    294.67 o
  10   4  11       26.78       57.90     90.93 o
  12   4  11      668.33      440.84    129.34 o
 -13   5  11     9707.98     9609.56    331.05 o
 -11   5  11     5940.72     5721.46    213.49 o
  -9   5  11    39924.35    38081.94    867.62 o
  -7   5  11    16802.86    17137.76    369.61 o
  -5   5  11     2377.92     2475.54    130.67 o
  -3   5  11    36603.26    36363.77    441.52 o
  -1   5  11    77648.73    74596.16    789.09 o
   1   5  11     5345.73     5085.04    193.03 o
   3   5  11    25067.61    25312.49    432.97 o
   5   5  11    45780.32    46149.84    872.26 o
   7   5  11    22036.91    22873.64    435.82 o
   9   5  11    20308.38    21191.95    431.16 o
  11   5  11    61751.00    63783.55   3153.51 o
 -12   6  11      189.66      185.42     75.69 o
 -10   6  11     1015.29      945.19    105.10 o
  -8   6  11      186.01      153.87     66.02 o
  -6   6  11       38.75       52.60     50.77 o
  -4   6  11      401.40      409.42     68.81 o
  -2   6  11      141.97      120.87     48.63 o
   0   6  11     7475.66     6903.43    225.07 o
   2   6  11     9830.35     9641.78    267.44 o
   4   6  11     1754.95     1743.71    135.36 o
   6   6  11      241.09      279.83     73.58 o
   8   6  11     2088.19     1957.12    148.94 o
  10   6  11       42.05       16.18     85.05 o
  12   6  11       88.44       53.84    135.16 o
 -11   7  11    18104.44    17777.38    357.73 o
  -9   7  11    48534.72    49803.83   1147.54 o
  -7   7  11    56188.59    55349.03   1134.38 o
  -5   7  11    27014.37    27777.60    405.46 o
  -3   7  11    74077.20    70505.14   1045.66 o
  -1   7  11    29043.39    29687.85    493.72 o
   1   7  11    58163.29    57275.35    670.14 o
   3   7  11    37593.86    37288.78    538.03 o
   5   7  11    44943.45    45277.93    613.75 o
   7   7  11    55067.52    55413.88   1103.44 o
   9   7  11    33548.75    34036.57    921.36 o
  11   7  11     6441.32     6237.55    303.92 o
 -10   8  11     2228.49     2142.16    151.12 o
  -8   8  11      153.34      154.92     65.15 o
  -6   8  11     3338.55     3198.43    148.79 o
  -4   8  11     2927.67     2845.65    204.44 o
  -2   8  11       85.58      121.47     75.23 o
   0   8  11     2909.02     2722.09    154.85 o
   2   8  11      825.85      753.11     97.88 o
   4   8  11     3062.79     3049.08    167.46 o
   6   8  11      510.87      493.43     90.29 o
   8   8  11      731.17      759.23    110.94 o
  10   8  11     3427.22     3399.15    195.47 o
  -9   9  11    38245.18    39103.05    511.04 o
  -7   9  11    60043.80    60577.46   1430.96 o
  -5   9  11    33766.27    33490.77    487.63 o
  -3   9  11    29164.69    29925.58    594.03 o
  -1   9  11   119183.82   112590.44   1379.00 o
   1   9  11    48697.54    48632.29   1303.33 o
   3   9  11    31793.35    31826.27    723.83 o
   5   9  11    76107.80    73861.12   2809.51 o
   7   9  11    22940.29    22962.88    988.88 o
   9   9  11    15220.47    15101.04    451.79 o
  -8  10  11     7426.18     7768.35    245.77 o
  -6  10  11     7370.91     7435.00    299.94 o
  -4  10  11      436.24      393.81    101.44 o
  -2  10  11     2817.06     2816.97    193.83 o
   0  10  11      369.27      242.17     76.63 o
   2  10  11        8.23       27.15     63.23 o
   4  10  11     1695.85     1610.57    138.71 o
   6  10  11      609.72      484.62     99.30 o
   8  10  11      328.67      402.58     99.46 o
  -7  11  11    21003.75    20857.13    488.53 o
  -5  11  11    12501.13    11698.54    367.46 o
  -3  11  11    44129.39    43765.55    849.09 o
  -1  11  11    23926.29    22885.19    782.91 o
   1  11  11    22774.48    23579.44    638.27 o
   3  11  11    51388.59    53735.47    697.42 o
   5  11  11    37592.78    37880.52    590.41 o
   7  11  11    33786.46    35205.03    739.96 o
  -6  12  11     5960.66     6042.35    268.11 o
  -4  12  11       20.35      153.00     88.93 o
  -2  12  11     1721.15     1582.35    164.01 o
   0  12  11     2681.11     2604.57    164.82 o
   2  12  11      777.10      731.60    108.28 o
   4  12  11      495.33      473.75     99.05 o
   6  12  11     2685.68     2513.14    167.34 o
  -3  13  11    15518.03    15896.27    439.11 o
  -1  13  11    30636.02    30679.86    624.35 o
   1  13  11    24946.44    26209.23   1152.66 o
   3  13  11    19335.71    19836.21    581.54 o
 -12   0  12    60226.82    60428.79   2399.92 o
 -10   0  12    19318.21    20038.86    547.95 o
  -8   0  12    69672.95    65957.27   2727.73 o
  -6   0  12    89231.41    89015.95   3477.57 o
  -4   0  12    66711.21    67471.38    908.18 o
  -2   0  12    68490.07    67750.02    854.86 o
   0   0  12    95454.74    93062.86   3146.22 o
   2   0  12    22273.49    21777.68    690.15 o
   4   0  12    40101.49    40085.47    661.37 o
   6   0  12    79633.36    82394.22   1363.44 o
   8   0  12    49027.57    49284.96    775.31 o
  10   0  12    20685.15    20190.36    868.98 o
  12   0  12    47397.56    51118.76   1393.78 o
 -11   1  12     2527.52     2440.32    150.78 o
  -9   1  12     4064.16     4269.17    242.52 o
  -7   1  12     1346.62     1270.66    109.43 o
  -5   1  12      938.93      868.47     91.36 o
  -3   1  12      186.67      172.73     55.74 o
  -1   1  12    12905.95    12888.01    247.30 o
   1   1  12      651.29      625.16     62.11 o
   3   1  12       40.27       53.79     45.06 o
   5   1  12     3346.28     3488.07    160.35 o
   7   1  12       13.70       54.69     60.03 o
   9   1  12       74.65       34.40     82.48 o
  11   1  12      278.76      234.88    127.86 o
 -12   2  12    30633.25    32913.75    510.00 o
 -10   2  12    37628.33    37999.03   1043.77 o
  -8   2  12    51730.66    50850.56    605.37 o
  -6   2  12    67470.02    66454.65   1267.44 o
  -4   2  12    58444.53    57400.13   1352.25 o
  -2   2  12    41253.93    40601.96    485.73 o
   0   2  12    85193.38    82665.41    736.54 o
   2   2  12   130469.53   125832.81   1386.92 o
   4   2  12    49719.08    47759.84   1272.99 o
   6   2  12    45775.14    44977.20    833.39 o
   8   2  12    78234.27    77715.36   1000.29 o
  10   2  12    21282.77    21635.78    996.57 o
  12   2  12    29939.15    31835.61    792.68 o
 -11   3  12      187.45      189.90     73.98 o
  -9   3  12      604.96      550.58     88.33 o
  -7   3  12      386.56      351.38     72.66 o
  -5   3  12     3289.21     3023.97    140.49 o
  -3   3  12     1424.38     1477.71    101.12 o
  -1   3  12     7111.84     6847.27    180.38 o
   1   3  12     5690.11     5199.16    178.86 o
   3   3  12       67.59      104.92     48.96 o
   5   3  12    12361.49    12031.77    299.46 o
   7   3  12      455.54      329.53     96.72 o
   9   3  12       49.19       42.48     89.38 o
  11   3  12     1606.73     1389.08    174.38 o
 -12   4  12    31648.67    33718.96    510.69 o
 -10   4  12     7534.11     7537.85    240.98 o
  -8   4  12    17943.56    17934.89    352.11 o
  -6   4  12    76272.77    75718.39    712.64 o
  -4   4  12    15699.60    15146.68    293.54 o
  -2   4  12    52911.27    51657.04   1045.52 o
   0   4  12    94953.36    92364.02    924.80 o
   2   4  12    34637.94    33727.87    492.89 o
   4   4  12    50343.22    48386.68    709.84 o
   6   4  12    56341.10    56228.29    670.42 o
   8   4  12    26389.33    27828.14    593.21 o
  10   4  12    51755.77    52358.18    855.06 o
  12   4  12    16991.36    16911.23    681.21 o
 -11   5  12      338.74      325.02     80.87 o
  -9   5  12     4893.83     5198.26    197.95 o
  -7   5  12     4912.72     4957.82    185.69 o
  -5   5  12       86.18      100.53     55.47 o
  -3   5  12      633.17      605.72     75.80 o
  -1   5  12      178.64      146.14     66.18 o
   1   5  12     5076.63     5311.90    203.87 o
   3   5  12      237.54      296.60     74.50 o
   5   5  12     3542.64     3393.16    170.12 o
   7   5  12     2170.78     1958.09    144.69 o
   9   5  12      108.02       86.66     94.20 o
  11   5  12      379.63      247.21    128.61 o
 -10   6  12    18781.56    19238.49    540.03 o
  -8   6  12    24714.62    25403.58    755.73 o
  -6   6  12     7135.54     7011.86    214.22 o
  -4   6  12    22276.14    21116.19    652.38 o
  -2   6  12    14666.42    13979.40    408.24 o
   0   6  12     5335.14     5236.46    199.32 o
   2   6  12    19342.93    18810.29    483.72 o
   4   6  12     6490.74     6142.51    225.09 o
   6   6  12    18691.00    18780.34    395.61 o
   8   6  12     9136.58     8554.75    274.51 o
  10   6  12     2699.46     2378.34    208.15 o
 -11   7  12      370.87      368.53     86.26 o
  -9   7  12      696.52      584.13     91.97 o
  -7   7  12     3215.51     3297.01    155.26 o
  -5   7  12     4235.67     4182.81    161.42 o
  -3   7  12     3984.64     3926.18    225.54 o
  -1   7  12    13357.70    12806.10    387.95 o
   1   7  12      430.40      382.53     85.53 o
   3   7  12     3117.04     3019.21    163.81 o
   5   7  12    22917.40    23955.46    758.01 o
   7   7  12     7152.60     7271.15    484.47 o
   9   7  12     2695.28     2592.50    171.10 o
 -10   8  12     3990.75     3952.10    177.05 o
  -8   8  12     2228.95     2170.43    133.85 o
  -6   8  12     4248.11     4084.83    180.45 o
  -4   8  12     9575.44     9643.38    343.60 o
  -2   8  12     1503.48     1321.35    218.39 o
   0   8  12     3408.26     3314.07    271.47 o
   2   8  12     2690.88     2668.86    156.37 o
   4   8  12     1743.47     1630.58    138.43 o
   6   8  12     4805.02     4650.10    205.68 o
   8   8  12     3340.94     3359.86    249.14 o
  -9   9  12      627.81      542.11     95.20 o
  -7   9  12     2486.54     2316.08    143.98 o
  -5   9  12     8789.80     8678.51    326.31 o
  -3   9  12     2448.83     2324.75    182.87 o
  -1   9  12      375.04      383.78    101.72 o
   1   9  12     4999.30     5104.82    211.26 o
   3   9  12     2770.79     2623.08    161.29 o
   5   9  12       98.00      116.06     76.92 o
   7   9  12     2406.61     2259.64    211.19 o
   9   9  12     8024.27     9245.81    535.43 o
  -8  10  12      218.72      226.49     80.81 o
  -6  10  12     1096.84     1292.40    152.85 o
  -4  10  12     1469.40     1359.53    150.10 o
  -2  10  12      517.57      525.33    109.15 o
   0  10  12       18.12      124.10    122.56 o
   2  10  12      959.86     1074.05    118.91 o
   4  10  12     5134.87     5303.11    225.86 o
   6  10  12       69.95      125.19     80.59 o
  -7  11  12      910.32      876.02    187.07 o
  -5  11  12     2643.98     2659.42    192.49 o
  -3  11  12     4604.74     4813.43    246.92 o
  -1  11  12     2309.36     2179.22    188.13 o
   1  11  12     4446.64     4610.69    211.16 o
   3  11  12     7269.23     7325.55    262.44 o
   5  11  12      607.35      525.26    101.62 o
  -4  12  12    13927.46    14403.22    441.85 o
  -2  12  12      132.46      160.95     90.31 o
   0  12  12     3567.04     3583.12    229.42 o
   2  12  12    16977.74    18443.95    409.75 o
   4  12  12      135.13       59.66    149.88 o
 -11   1  13     2266.16     2330.00    151.32 o
  -9   1  13     1964.37     1915.82    131.99 o
  -7   1  13     1887.84     1799.65    125.74 o
  -5   1  13      109.17      289.01     92.16 o
  -3   1  13      863.33     1262.12    149.65 o
  -1   1  13      144.95      273.32     58.89 o
   1   1  13       73.49      114.91     42.74 o
   3   1  13     8248.74     7816.67    182.10 o
   5   1  13     4889.99     4517.95    164.99 o
   7   1  13     1815.89     1791.79    145.99 o
   9   1  13     7789.42     7874.58    282.58 o
  11   1  13     2613.94     2690.31    267.45 o
 -10   2  13     3457.26     3648.08    175.89 o
  -8   2  13      418.33      441.64     79.05 o
  -6   2  13       78.84      126.26     58.84 o
  -4   2  13     8994.56     8779.72    227.20 o
  -2   2  13     4824.23     4649.09    159.00 o
   0   2  13      693.80      654.04     70.92 o
   2   2  13     1081.18     1068.53     88.87 o
   4   2  13      274.80      219.13     58.40 o
   6   2  13      166.16      125.64     90.34 o
   8   2  13      180.56      167.07     91.50 o
  10   2  13     4057.40     3968.45    212.98 o
 -11   3  13     7429.01     8005.03    338.38 o
  -9   3  13    10632.46    11050.50    303.90 o
  -7   3  13     3535.44     3691.44    163.50 o
  -5   3  13     4960.36     4900.55    179.31 o
  -3   3  13    23405.38    22853.68    457.21 o
  -1   3  13     4006.58     3911.03    141.21 o
   1   3  13    19755.05    19139.70    311.16 o
   3   3  13    31104.70    30553.63    713.97 o
   5   3  13     1466.95     1184.08    116.51 o
   7   3  13     6310.78     5735.09    273.59 o
   9   3  13    13269.04    13617.32    432.47 o
  11   3  13     1349.17      854.40    194.79 o
 -10   4  13     4091.37     4115.62    184.51 o
  -8   4  13     1509.76     1548.20    124.72 o
  -6   4  13     1122.32     1066.75    103.33 o
  -4   4  13     9551.31     9747.74    240.19 o
  -2   4  13     2156.92     2159.87    113.24 o
   0   4  13       26.17       63.69     57.11 o
   2   4  13       27.25       22.53     60.19 o
   4   4  13     4998.83     4625.52    194.90 o
   6   4  13      212.21      161.55     73.64 o
   8   4  13      694.15      596.96    148.13 o
  10   4  13       48.17       28.00     97.28 o
 -11   5  13    28091.34    30058.79   1168.31 o
  -9   5  13    18900.89    19894.54    379.17 o
  -7   5  13    33527.48    33785.36   1172.50 o
  -5   5  13    41100.06    41001.18    795.28 o
  -3   5  13    25369.37    25426.23    532.78 o
  -1   5  13    45067.00    43840.30   1936.65 o
   1   5  13    44144.78    44739.75    721.30 o
   3   5  13     9139.09     8611.08    261.55 o
   5   5  13    29323.90    30790.65    503.32 o
   7   5  13    25925.88    25896.35    464.05 o
   9   5  13     6726.82     6696.26    310.89 o
 -10   6  13     6663.78     7025.72    233.44 o
  -8   6  13     2986.75     3063.89    156.64 o
  -6   6  13      264.72      280.70     69.15 o
  -4   6  13     1244.63     1200.09     99.92 o
  -2   6  13     2152.94     1882.72    165.98 o
   0   6  13     1744.54     1715.88    159.90 o
   2   6  13      590.36      523.30     90.84 o
   4   6  13      181.89      171.89     75.74 o
   6   6  13     4490.44     4660.62    206.13 o
   8   6  13     1147.64     1211.91    155.08 o
  -9   7  13    28021.96    28392.51    443.05 o
  -7   7  13     3221.06     3001.38    152.77 o
  -5   7  13    50633.02    49358.48   1047.58 o
  -3   7  13    48932.11    48509.75   1136.78 o
  -1   7  13    14340.79    13713.02    435.40 o
   1   7  13    44124.29    44536.61    751.31 o
   3   7  13    64963.89    65707.88    747.62 o
   5   7  13    10892.24    10975.28    310.72 o
   7   7  13    39936.94    41667.24   1779.67 o
   9   7  13    53588.63    54065.43   1219.72 o
  -8   8  13     6092.50     6394.23    231.69 o
  -6   8  13      428.22      350.62    103.89 o
  -4   8  13     3612.20     3516.16    219.99 o
  -2   8  13       73.57      101.71     82.46 o
   0   8  13      530.03      397.16    106.29 o
   2   8  13     1558.18     1575.04    135.00 o
   4   8  13     4768.91     5082.70    218.94 o
   6   8  13     1740.70     1740.70    144.45 o
   8   8  13     2410.36     2182.45    161.40 o
  -7   9  13    42488.14    44702.66   1548.80 o
  -5   9  13    36238.99    35842.17   1023.82 o
  -3   9  13    18417.92    17669.98    467.64 o
  -1   9  13    33721.50    34327.33   1806.43 o
   1   9  13    18455.96    18520.26    482.98 o
   3   9  13    47729.01    49708.27    858.71 o
   5   9  13    54409.73    55379.37   1063.30 o
   7   9  13    25729.61    27821.09    666.68 o
  -6  10  13      633.34      694.07    149.32 o
  -4  10  13      191.14      160.12     91.86 o
  -2  10  13     3631.99     3364.27    215.28 o
   0  10  13     2708.80     2772.12    202.08 o
   2  10  13      351.98      264.72     85.70 o
   4  10  13      227.47      230.01     86.88 o
   6  10  13      337.11      296.98    184.60 o
  -3  11  13    36500.09    37128.24    899.14 o
  -1  11  13    32463.81    32022.09    647.68 o
   1  11  13    47411.07    47853.33    807.17 o
   3  11  13    20419.89    21601.46    546.97 o
 -10   0  14    38764.96    41215.75    809.52 o
  -8   0  14    25885.24    26197.21    738.12 o
  -6   0  14   106329.58   102639.56   1216.47 o
  -4   0  14    37666.73    37905.47   1040.28 o
  -2   0  14    36718.73    37703.66    961.26 o
   0   0  14    97002.73    98977.52   1022.94 o
   2   0  14    61148.07    63525.88    864.51 o
   4   0  14    59629.91    59141.35   1277.73 o
   6   0  14    80228.73    88215.50   1733.35 o
   8   0  14    16091.47    16556.86    751.21 o
  10   0  14    52753.81    55182.68   1423.37 o
  -9   1  14      599.57      576.74     93.04 o
  -7   1  14     1162.67     1168.92    110.05 o
  -5   1  14     1298.13     1214.02    105.99 o
  -3   1  14     1433.02     1528.80    107.35 o
  -1   1  14     1509.24     1455.39     98.38 o
   1   1  14      172.28      223.89     65.03 o
   3   1  14     1161.81     1212.42    102.05 o
   5   1  14       81.83       83.95     79.01 o
   7   1  14     1017.78      984.31    122.39 o
   9   1  14      165.13      172.83    134.28 o
 -10   2  14    49279.82    50823.32    625.86 o
  -8   2  14    37437.19    38540.54    528.83 o
  -6   2  14    15477.40    15005.33    396.51 o
  -4   2  14    72461.43    73181.16    676.19 o
  -2   2  14    49634.95    49451.52    930.43 o
   0   2  14    22925.28    22022.09    392.80 o
   2   2  14    52348.32    51305.31    579.91 o
   4   2  14    40234.59    42347.91    712.24 o
   6   2  14    27330.91    27441.90    582.73 o
   8   2  14    41258.82    42635.16    649.94 o
  10   2  14    37049.84    41430.73   1209.91 o
  -9   3  14     3730.76     4051.72    180.99 o
  -7   3  14      364.27      305.44     75.77 o
  -5   3  14     1729.94     1680.71    117.94 o
  -3   3  14     1193.88     1198.06     97.16 o
  -1   3  14      135.50      110.26     65.56 o
   1   3  14      660.89      679.57     87.96 o
   3   3  14     8283.05     8748.25    258.51 o
   5   3  14     3635.91     3490.18    221.15 o
   7   3  14     1983.63     1875.21    174.91 o
   9   3  14      311.02      222.66    108.73 o
 -10   4  14    22576.24    24283.56    606.97 o
  -8   4  14    39958.70    41875.01   1020.22 o
  -6   4  14    16217.65    15985.99    336.28 o
  -4   4  14    12514.08    12492.56    271.48 o
  -2   4  14    41288.20    41389.31    915.09 o
   0   4  14    18586.80    17462.60    446.22 o
   2   4  14    26451.75    26701.65    876.79 o
   4   4  14    57406.80    58592.95    688.99 o
   6   4  14    11274.30    10231.68    364.47 o
   8   4  14    13271.09    12782.84    414.51 o
  -9   5  14       42.95      112.86     72.58 o
  -7   5  14     1015.57     1104.14    108.68 o
  -5   5  14     1925.68     1870.12    120.70 o
  -3   5  14       88.16       71.16    100.90 o
  -1   5  14      617.50      581.76    115.55 o
   1   5  14       96.79      124.06     75.12 o
   3   5  14       17.17       16.88     65.44 o
   5   5  14       66.42      101.94     72.36 o
   7   5  14      530.10      424.33    112.91 o
   9   5  14      626.04      434.83    126.22 o
  -8   6  14     7181.67     7568.03    234.84 o
  -6   6  14    16432.26    17232.99    440.49 o
  -4   6  14    33249.31    34679.37    670.30 o
  -2   6  14    13284.71    14273.73    422.15 o
   0   6  14    29496.04    30077.82    611.18 o
   2   6  14    32037.78    33051.17    635.94 o
   4   6  14    15110.23    16063.91    364.22 o
   6   6  14    15940.19    16840.73    383.57 o
   8   6  14    25938.06    26010.90    727.45 o
  -7   7  14     2011.99     1956.86    141.99 o
  -5   7  14      262.26      258.43     99.06 o
  -3   7  14     2779.42     2512.03    190.53 o
  -1   7  14      678.01      533.03    111.73 o
   1   7  14      744.87      698.89    125.80 o
   3   7  14      425.21      398.31     93.15 o
   5   7  14      286.93      301.01     89.42 o
   7   7  14     2325.91     2211.35    165.89 o
  -6   8  14     6954.31     7567.58    319.30 o
  -4   8  14     1964.25     1827.02    173.81 o
  -2   8  14     9104.74     9184.98    369.08 o
   0   8  14     6969.36     7060.01    305.35 o
   2   8  14      294.20      201.72     97.32 o
   4   8  14     4413.68     4576.69    210.82 o
   6   8  14     5402.40     5366.36    536.87 o
  -5   9  14     1600.72     1604.64    244.42 o
  -3   9  14    10551.42    10946.37    378.64 o
  -1   9  14     8097.04     8757.33    344.23 o
   1   9  14     6795.73     7061.51    306.82 o
   3   9  14     5957.44     6233.87    293.60 o
   5   9  14     6369.48     6622.58    311.07 o
  -2  10  14      107.85      228.86    142.66 o
   0  10  14     6791.88     7454.14    319.27 o
   2  10  14      328.06      512.18    176.81 o
  -9   1  15     1533.67     2012.18    209.24 o
  -7   1  15     6046.74     6657.73    220.33 o
  -5   1  15       51.55      148.59     60.73 o
  -3   1  15     4265.56     4261.32    163.49 o
  -1   1  15     1204.89     1223.36     95.21 o
   1   1  15       90.89       95.87     64.48 o
   3   1  15      312.33      283.97     89.11 o
   5   1  15     7262.61     7580.44    269.28 o
   7   1  15      628.77      636.33    170.52 o
  -8   2  15      166.85       81.19     71.94 o
  -6   2  15       43.46       88.43     61.61 o
  -4   2  15     5096.43     4891.36    179.28 o
  -2   2  15      716.15      732.96     82.05 o
   0   2  15        6.53       70.57     61.96 o
   2   2  15     7749.70     7633.14    283.87 o
   4   2  15     3588.80     3823.11    197.07 o
   6   2  15     2926.18     2926.80    214.26 o
   8   2  15     5340.21     5625.12    336.54 o
  -7   3  15     2268.82     2407.47    141.66 o
  -5   3  15    12739.46    12903.58    286.43 o
  -3   3  15     6530.32     6494.57    224.44 o
  -1   3  15     2625.60     2813.34    154.05 o
   1   3  15     3510.72     3563.99    213.27 o
   3   3  15    26275.92    26418.77    761.61 o
   5   3  15     4844.15     4790.06    256.93 o
   7   3  15    17452.89    16795.15    696.79 o
  -8   4  15       29.79       88.95    103.20 o
  -6   4  15     1188.75     1188.89    111.38 o
  -4   4  15       15.51       53.61     57.54 o
  -2   4  15      646.38      524.94    112.56 o
   0   4  15      824.63      763.01    121.93 o
   2   4  15     1423.11     1259.41    148.44 o
   4   4  15     2146.40     2158.48    151.02 o
   6   4  15      147.28      140.11     96.15 o
  -7   5  15    19116.95    19868.42    380.08 o
  -5   5  15     8479.74     8991.92    295.53 o
  -3   5  15     9646.55     9798.29    353.44 o
  -1   5  15    38354.42    38283.93    689.90 o
   1   5  15    19408.09    18908.25    976.80 o
   3   5  15     8202.98     8136.02    312.17 o
   5   5  15    49441.55    53628.90   2203.73 o
   7   5  15    12608.57    12584.66    410.05 o
  -6   6  15     3308.54     3344.54    224.00 o
  -4   6  15      819.23      799.92    133.83 o
  -2   6  15       15.17       47.49     87.09 o
   0   6  15      675.45      693.24    123.87 o
   2   6  15     1454.86     1512.20    159.99 o
   4   6  15     1090.27     1014.73    121.49 o
   6   6  15      488.11      407.86    118.51 o
  -3   7  15    50603.95    49699.84   1334.83 o
  -1   7  15    29101.63    31237.06   2215.30 o
   1   7  15    12690.83    12716.78    405.64 o
   3   7  15    26718.00    27540.20    805.67 o
   5   7  15    32543.86    36072.94    692.76 o
  -2   8  15       73.36      131.72     95.57 o
   0   8  15      647.61      664.65    129.52 o
   2   8  15     5827.80     6414.56    298.05 o
  -6   0  16    45174.23    49377.80    815.11 o
  -4   0  16    17766.93    18501.87    478.20 o
  -2   0  16    44461.58    45468.93    714.97 o
   0   0  16    42458.23    47378.21   1067.40 o
   2   0  16    14434.39    14283.78    551.02 o
   6   0  16    18599.79    19971.51    802.45 o
  -7   1  16       15.10       41.56     75.85 o
  -5   1  16     1443.90     1454.65    117.54 o
  -3   1  16       79.28       79.77     59.25 o
  -1   1  16        2.64       31.22     64.85 o
   1   1  16     1177.79     1209.41    144.55 o
   3   1  16       27.01      167.91    121.05 o
   5   1  16     1069.86      865.88    123.34 o
  -6   2  16    28208.81    30317.24    451.41 o
  -4   2  16    30239.17    30791.60    788.30 o
  -2   2  16    34242.60    35727.68    541.47 o
   0   2  16    51570.26    51298.31   1331.21 o
   2   2  16    40553.04    42918.90   1015.99 o
   4   2  16    19330.92    18798.59    651.44 o
   6   2  16    43412.12    46711.46    666.43 o
  -5   3  16     2194.27     2316.06    137.93 o
  -3   3  16     2751.63     3012.89    174.15 o
  -1   3  16     1965.96     1868.03    171.27 o
   1   3  16      324.43      316.25    102.78 o
   3   3  16     2572.99     2479.78    262.42 o
   5   3  16       29.13       45.92     96.97 o
  -4   4  16    16766.64    17445.29    537.76 o
  -2   4  16    30365.06    30764.78    823.59 o
   0   4  16    44115.85    44456.41   1434.56 o
   2   4  16    16383.10    17048.40    443.27 o
   4   4  16    14641.06    15254.95    609.23 o
  -3   5  16      427.52      373.26    111.34 o
  -1   5  16      285.02      224.59     93.00 o
   1   5  16     1712.45     1914.03    179.24 o
   3   5  16      704.54      529.75    121.24 o
  -2   6  16     1746.60     1646.64    234.95 o
   0   6  16     2860.34     2668.05    196.95 o
   2   6  16    22049.83    21888.09    525.03 o
  -3   1  17      601.09      711.65    105.34 o
  -1   1  17      403.22      265.39    107.23 o
   1   1  17     5585.49     5819.18    383.14 o
  -2   2  17       37.99       45.37     73.81 o
   0   2  17     1182.57     1222.27    217.74 o
   2   2  17     1222.61     1049.33    201.39 o
  -1   3  17      797.51      820.00    133.41 o
   1   3  17    17438.92    18334.95    685.59 o
 
